# Supplementary material for: Exploring joint decision-making and family dynamics to identify barriers and enablers for early adolescent medical circumcision (EAMC) uptake in Zambia for HIV prevention: An innovative methodology
Source: PLoS One. 2025 Apr 29;20(4):e0319472. doi: 10.1371/journal.pone.0319472 (PMC12040159; doi:10.1371/journal.pone.0319472)
Supplement: S4 File — (XLSX) [file pone.0319472.s004.xlsx]

## Sheet: Analysis Protocol
1. Sort out parenting style within stage reports
2. Analyize dynamic within each household by columns below
3. Look for barriers in columns:
Situation in Prior Stage - reasons against (M)(F)(YM)
Situation in Prior Stage - reasons couldn't get to agree (M)(F)(YM)
Reflection - biggest barrier / most difficult part about change / most and least comfortable talking to
Moderator Section - all questions in section
4. Look for drivers in columns:
Situation in Prior Stage - reasons for (M)(F)(YM)
Understanding Change - messages for those that changed (M)(F)(YM)
Understanding Change - respondents role in change (M)(F)(YM)
5. Look for influencers in columns:
Understanding Change - influencers on change (M)(F)(YM)
Moderator Section - all questions in section
Moderator Section - dominant positive influence
6. Look for control patterns in these columns:
Warm Up - who made last decision and who is involved in decisions
Reflection - most / least in control

## Sheet: ACTIVELY ALIGNING reports
RESPONDENT ID	DEMOGRAPHICS							WARM UP				SITUATION IN PRIOR STAGE																								UNDERSTANDING CHANGE FROM PRIOR TO CURRENT STAGE
RESPONDENT ANONYMITY	PARENTING TYPE	CURRENT STAGE	LOCATION	AGE OF YOUNG MAN	FATHER CIRCUMCISED?	DOES THE YOUNG MAN HAVE AN OLDER BROTHER?	OCUPATION OF YOUNG MAN	HEALTH MATTERS TOO PERSONAL TO DISCUSS	LAST HEALTH DECISION FAMILY MADE	WHO MADE FINAL DECISION	WHO's INVOLVED IN HEALTHCARE DECISIONS FOR SON/YOUNG MAN	MOTHER: FOR OR AGAINST VMMC	MOTHER: #1 REASON FOR	MOTHER: #2 REASON FOR	MOTHER: #3 REASON FOR	MOTHER #1 REASON AGAINST	MOTHER: #2 REASON AGAINST	MOTHER: #3 REASON AGAINST	REASON COULDN'T GET MOTHER TO AGREE	FATHER: FOR OR AGAINST VMMC	FATHER: #1 REASON FOR	FATHER: #2 REASON FOR	FATHER: #3 REASON FOR	FATHER #1 REASON AGAINST	FATHER: #2 REASON AGAINST	FATHER: #3 REASON AGAINST	REASON COULDN'T GET FATHER TO AGREE	YOUNG MAN: FOR OR AGAINST VMMC	YOUNG MAN: #1 REASON FOR	YOUNG MAN: #2 REASON FOR	YOUNG MAN: #3 REASON FOR	YOUNG MAN: #1 REASON AGAINST	YOUNG MAN: #2 REASON AGAINST	YOUNG MAN: #3 REASON AGAINST	REASON COULDN'T GET YOUNG MAN TO AGREE	BIGGEST REASON FAMILY CHANGED	DID MOTHER CHANGE?	MOTHER INFLUENCER	MESSAGE TO MOTHER	CHANNEL/CONTEXT OF MESSAGE TO MOTHER	RESONDENT ROLE IN MOTHER CHANGE & WHY	DID FATHER CHANGE?	FATHER INFLUENCER	MESSAGE TO FATHER	CHANNEL/CONTEXT OF MESSAGE TO FATHER	RESONDENT ROLE IN FATHER CHANGE & WHY	DID YOUNG MAN CHANGE?	YOUNG MAN INFLUENCER	MESSAGE TO YOUNG MAN
Family identifying number - Respondent or Summary	Parenting style of Father Figure	Current journey stage the family is in.	Province	Age of the young man	Is the Father figure circumcised?	Does the young man in question have an older brother raised by the same parent figures?	What does the young man do?	What matters are too personal to discuss with the entire family?		Who in the family made the final decision in regard to the last health decision the family made?									Reason respondent couldn't get mother to agree with them								Reason respondent couldn't get father to agree with them								Reason respondent couldn't get young man to agree with them		If no, then skip to "Did Father Change"	Who or what influenced mother to change?	What was the message theme that convinced mother to change?	How was the message delivered and where was she at the time?	What role did the respondent play in mother's change?	If no, then skip to "Did Young Man Change"	Who or what influenced mother to change?	What was the message theme that convinced father to change?	How was the message delivered and where was he at the time?	What role did the respondent play in father's change?	If no, then skip to "Reflection"	Who or what influenced the young man to change?	What was the message theme that convinced the young man to change?
Family 01 - Father Figure	Authoritarian, Authoritative, or Permissive	Actively Aligning, Anticipating, Not Advocating, Advocating	Lusaka Province, Western Province	10, 11, 12, 13, 14, 15, 16 or 17	Yes or No	Yes or No	Student, Farming, Fishing, etc.	Sexual topics, reproductive topics, etc.	Whether the young man needs a tooth pulled or not	Mother, Father, Young Man, other	Both parents, Father only, Mother only, Young Man only, Other	For or Against								For or Against								For or Against									Yes or No	Teacher, healthcare worker, friend, radio advertisement, etc.		in person at school, text from husband, etc.		Yes or No	Teacher, healthcare worker, friend, radio advertisement, etc.		in person at school, text from husband, etc.		Yes or No	Teacher, mother, healthcare worker, friend, radio advertisement, etc.
HH61 - Father Figure	AUTHORITARIAN	Actively Aligning	Western Province	13	No. father is not circumcised	Yes has elder brother who is not circumcised	student	The father doesn’t have matters too personal to discuss	The Last health decision made was about taking HIV testing for the older children who had gone to schools and now were back after writing exams.	The father made the final decision in the home in consultation with the mother	The father is involved in the health decisions for the son.	Mother was against VMMC	N/A	N/A	N/A	Mother is against VMMc because its not in her family system to support VMMc. Taking VMMc is not following the family requirement and can bring disputes within the family system.	Because of fear of bad experience during the VMMc process. The mother experienced a family friend son who had a bad VMMc operation and son was up to now in pain due to the wound which is still there beyond the anticipated time of 6 weeks.	Because he has not had chance to understand the need to support VMMc. He has little information about VMMc hence feels it doesn’t make sense to support something he has little knowledge about.	The mother is not in support of VMMc and the father is also not for VMMc .so the father could not get the mother to agree.	Father was against VMMC	N/A	N/A	N/A	The VMMc practice is against his family system and doing so would be going against his family demands.	The father doesn’t trust the VMMc process because of the negative stories he was hearing from some close friends who had faced challenges after going through VMMc process.	Because he believes that people who go for circumcision develop bad sexual behaviours thinking that they are protected and can sleep around with any girl or lady. He believes that VMMc promotes promiscuity and contributes to people getting HIV.	N/A .The father is the actual respondent	The young man is against VMMC	N/A	N/A	N/A	Fear of pain during the VMMc process. The son's friend who got circumcised talk about the process being a painful process hence that scares him not to go.	Because the father is against VMMc and has warned the son not to accept going for VMMc because that will be against the rules of the family.	None	The father had no time to talk about VMMc with the son because it was against the family rules to talk about VMMc in the family.	The family changed because of the son who attended a VMMc promotion talks show at school when the health workers had a health promotion program at the school were they were promoting VMMc uptake in the community. The son then took the message and booklets about VMMc home to the family.	No. the mother did not change	N/A	N/A	N/A	The respondent was of the similar view or opinion against VMMC hence could not get her to agree.	No .Father did not change	N/A	N/A	N/A	N/A . Because the respondent was the father himself.	Yes the young man changed	The health care workers at school influenced him to change. The health workers had started a weekly VMMc promotion program at school and he was always attending the talks.	Getting circumcised at an early age the best way to protect against HIV/AIDS .
HH61 - Mother Figure	AUTHORITARIAN	Actively Aligning	Western Province	13	father not circumcised	yes the young man has elder brother	student	Mother has no health matters too personal to talk about.	The health decision was about taking hygiene measures around home by cleaning the surroundings especially the outside areas. This is because of the too much mosquitoes in the area.	The father made the final decision in the house.	The father is the main decision maker for the son	Mother was against VMMc	N/A	N/A	N/A	The mother is afraid of going against the wishes of the husband(father), The woman respect marriage and is obliged to follow the wishes of the husband.	The mother doesn’t want to nurse the son's wounds after VMMc and believes that people who go through VMMc end up being impotent or not being able to make women pregnant as VMMc disturbs the son fertility.	The mother fears the VMMc process is not done well because she has seen a child who had a bad VMMc experience about and ended up having a sour on the penis which unto now is still being treated.	N/A because the respondent was the mother herself.	Father was against VMMc	N/A	N/A	N/A	The father doesn’t support VMMc because its against his tribe or family system.	The mother believes that the father doesn’t trust the VMMc procedure at the clinic because he ahs heard many negative stories from the other family who's son had a bad experience and ended up have a sour on he penis which is still not healed up to now	None	The mother couldn't get father to agree because the mother share the similar view with the father of not going for VMMc.	The young man is for and against VMMc	The son wants to be like his friends. The son has been talked to by his friends at school who were circumcised about going for VMMc and were making fun of him. This made him feel shy and ashamed most times.	None	None	The son fears the pain during the VMMc experience and the fear of the wound not easily healing.	Was afraid of the father who was against talking about VMMc in the family. The father comes from a family which doesn’t support VMMc hence doesn’t want his family to go against this rule.	None	The mother could not get the young man to agree was because the mother could not talk about VMMc due to the fact that it was not allowed within the home.	The biggest reason family changed is because of the VMMC talks the son had at school and the messages he was sharing with the other brothers at home.The son was able to understand the impotence of VMMc and was able to explain it well.	No mother did not change	N/A	N/A	N/A	The respondent was the mother herself	No father did not change	N/A	N/A	N/A	The mother was of the similar view with the father, therefore she could not get him to agree with her.	Yes young man changed	The health care workers at school who were conducting VMMc talks with the pupils.	Taking a step in the fight against hive by getting circumcised.
HH61 - Young Man	AUTHORITARIAN	Actively Aligning	Western Province	13	Not sure if father is circumcised or not	Yes the young man has elder brother but he is not circumcised	student	The young man has no personal health mater to discourse	The last health decision was about taking precautions against Covid 19 19. This included putting on mask and washing hands every time one goes in or out.	The final decision was made by the father, this is because he is the head of the house.	The father is the one who has the final say when it come to the son's health decisions.	Mother was against VMMc	N/A	N/A	N/A	The mother is was following what the father was saying. She was afraid to talk about taking the son for VMMc as doing so was going to make the husband(Father) upset.	mother always complained about the VMMc process as being painful and that most male children do not heal in time after VMMc. This was after learning that one of the boy in the area had a similar bad VMMc experience.	None	The son could not get the mother to agree because of the rules the father had put of not allowing VMMc discursion in the house'	Father was against VMMc	N/A	N/A	N/A	father says its not part of his family system not to go for VMMc. He says going for VMMc is a betrayal of his family rules.	The father has worries about the VMMc process due to the evidence he had about the child he saw in the area who had a bad VMMc operation which caused him pain and took time to heal.	None	The son couldn't get the father to agree because it was a difficult subject to talk about. This is because of fear of making father annoyed because father was against VMMc.	Young man was for and against VMMc	The young man wanted to be like other friends who were always telling him to get circumcised. The other friends who were circumcised were telling him that and this always bothered him so much hence wanted to get it done.	The young man wanted to be circumcised so that he can be able to have clean penis after removing the fore skin. Getting the fore skin removed would make it easier for him to clean well his penis every time he was bathing.	none		Fear of being punished by the father because it was not permissible to even talk about VMMc at home.	The fear of having painful procedure and the wound not healing fast made the young be against going for VMMc	N/A .The respondent was the young man himself	The biggest reason family changed was because of the health talks the young man attended at school and the information he got that made him be able to gain courage to openly talk about VMMc with his other brother at home.The talks made the mother to develop interest even though she still had fears.	yes mother changed	The mother's greatest influencer was the son who was able to talk about VMMc even when it was not common to do so. The mother managed to gain confidence and started to talk about VMMc and wanted to support the son to be circumcised	VMMc a best way to get male children who reaches 10 and above protected against HIV/AIDS and STIs.	The message was delivered at home in person	The young man's role in the mothers change was as an adivocator.This is because after getting the information and knowledge about VMMc he managed to be open enough at home and talked about it.	No father did not change	N/A	N/A	N/A	The respondent did not paly a major role in the fathers change because the father was against VMMc.	Yes young man changed	The young man influencer was the health talks program at school that was being carried out every week.	Taking VMMc as a primary prevention strategy especially for the youths and adolescents.
HH37 - Father Figure	AUTHORITARIAN	Actively Aligning	Western Province	14	father is not circumcised	Yes has elder brother	Student	No health matters too personal	The last health decision made was about cleanliness around the home.This involved covering the open ponds around the house by the boys in the home.This was to chase away mosquitoes, this would in return prevent malaria .	The last health decision was made by the father because it involves boys works.	The father is involved in the health care decisions for the son.	Mother was against VMMC	N/A	N/A	N/A	Because it was not in the mothers family to take son for VMMc. He family doesn’t support VMMc hence she did not want to support it.	Mother had fears about taking the son for VMMc due to her not having trust in the VMMc process. Had fears that it might not go well with her son and that might bring complications after the VMMc process.	None	Because of the mothers strong beliefs in her family system of not supporting VMMc, it was difficult to bring the topic for discursion because every time the mother ignored the talk and easily got angry.	The father was for and against VMMc	The father wanted son to get circumcised because he wanted the boy to get protected from contracting HIV/AIDS and Sties. Father believed that getting VMMc would help in removing the fore skin of the penis which will make the penis hard and not easily get bruised hence reduce on transmission.	The father wanted to get the son circumcised because he had come of age and was worried that soon son would become sexually active by the way son was moving around with girls. Hence the father wanted him protected from STIs and HIV, especially that son had no knowledge about condom use.	The father wanted the boy to get circumcised to help him get his penis clean and avoid accumulating dirty around the penis. having the fore skin removed during the VMMc process would make it easy for him to clean himself easily during bathing times. This was after observing the son behaviours of not wanting to bath many times.	The father was against VMMc because the son was in the final primary school grade was expected write his examination this year hence was afraid the VMMc process would disturb the boy with school work and that will make him fail the examination.	None	None	N/A.The father is the same respondent	The young man was against VMMc	N/A	N/A	N/A	The young man was afraid of going for VMMc during the summer time because of fear of wound not healing fast. The young man friends told him that going for VMMc during this time causes the wound not to heal fast and this might leave a permanent scar on the penis	The young man was scared of losing school times because he never wanted to miss class. The boy was afraid the going for VMMc would make him miss class for almost a month and feared that would make him fail the end of term school examinations.	The boy was afraid of being laughed at by his sisters especially after the VMMc procedure when he will be putting on the wrapper. The sisters always teases him about it.	The father couldn't get the boy to agree with him because it was difficult to convince the boy especially on the reason of season and the issue of missing school. This seemed valid reason hence the father was reluctant to convince the young man other ways.	The family changed because of the health workers influence on the need to get the boy circumcised. Following the VMMc community campaigns being carried out in the area and due to the messages that they heard from the health care workers the family understood the importance of going for VMMc and the fears were clarified.	No. Mother did not change.	N/A	N/A	N/A	The father was in support of VMMc while the mother did not change she was still not for VMMc. Therefore the father did not play any role in the mother change because there was no change.	Yes the father changed	The health care workers influenced the mother to change	Taking VMMc as the best prevention strategy in the prevention of HIV especially among young men.	The message was delivered in person	N/A because the respondent was the father himself	No...The young man did not changed	N/A	N/A
HH37 - Mother Figure	AUTHORITARIAN	ACTIVELY ALIGNING	Western Province	14	father not circumcised	Yes son has elder brother	student	No health matter is personal	The last health decision was about taking the son routine eye check up at the main hospital.	The father made the last decision	Both parents makes decisions for the son	Mother was against VMMc.	N/A	N/A	N/A	Because her family doesn’t believe in going for VMMc. She believes that supporting the taking the son for VMMc will be going against her family system rules.	Mother did not want the son to be disturbed with his studies since the son was in the final primary Grade 7,hence taking him for VMMc would mean him missing almost a month of his class work and this would make son fail his exams	None	N/A . Because the respondent was the mother .	father was for VMMc	The father wanted son to be keeping clean on his penis after going for VMMc. Father believes that having a fore skin on the boys penis would bring dirty and diseases that comes with dirty on the penis.	The father wanted to get the boy circumcised to avoid getting HIV and STIs when he becomes sexually active. The father once had a serious sexually spread disease that took time to heal and he was told it was caused by unprotected sex and because he was not circumcised he got more exposed.	None	N/A	N/A	N/A	The mother was not in support of VMMc hence could not make the father to agree with the father who was for VMMc.	The young man was against VMMc	N/A	N/A	N/A	Was afraid of VMMc due to anticipated pain during the VMMc procidure.The friends always warned him of the process being painful.	Son liked school very much hence was afraid going for VMMc would disturb his school studies especially that he was expecting to write his final primary examinations.	None	The mother and son shared same views and opinions against supporting VMMc.	Though the mother did not change, the mother believes that the father changed because of the influence from the health workers who had a number health talks concerning VMMc. Though the talks took place during the time the mother was away, the mother believes that's what helped the father to change.	No. Mother did not change	N/A	N/A	N/A	N/A because the respondent is the same mother.	Yes father changed	The health care workers who had talks about VMMc with the father influenced the him to change	Family involvement in the VMMc uptake to fight against HIV/AIDS	was done through one on one talking and the public announcing by health workers	The mother was not for VMMc therefore did not play any role in the change.	No. Young man did not change.	N/A	near
HH37 - Young Man	AUTHORITARIAN	ACTIVELY ALIGNING	Western Province	14	son not sure about father VMMc status	Yes son has elder brother	student	Has no health decision that is personal	The last health decision was about going to the hospital to check the sons eyes which itches a lot every time it was rain season.	The father makes the final decision	The father makes the final health decisions for the son.	Mother was against VMMc.	N/A	N/A	N/A	Mother did not want to disturb the son's school time. The mother want the son to pass his primary final exams hence was afraid taking him for VMMc would disturb his school studies during the time he will be home nursing his wounds.	Mother doesn’t trust the VMMc procedure and was afraid the son would end having a complication after the VMMc operation. The fears came from the stories from her church friend who's son had a bad VMMc experience due to bad post VMMc care and this made the wound bleeding not to stop even when they were home.	None	The son and the mother shared the same opinion hence could not get the mother to agree with him.	father was for VMMc	The believes that getting the son circumcised would a best prevention method against STIs which were very common in the area especially among the youths. Taking VMMc would help remove the fore skin that keeps dirty and keeps STIs after sexual encounters.	Even though the father was not circumcise he still wanted the boy to be circumcised also as part of keeping the family system about supporting VMMc.	None	N/A	N/A	N/A	The son was not in support of VMMc hence could not get the father to agree with him.	The young man was against VMMc	N/A	N/A	N/A	Fear of going through pain during the VMMc procedure and after. The other friends who had gone through VMMc before talked much about the process and that the injections they give during the process are very painful hence did not want to go through that.	Was worried about missing classes if he was to go for VMMC, espacially that he was preparing to write his final primary grades examinations,	Because mother always cautioned him privately against going for VMMc because VMMc was not in the mother's family system.	N/A because the respondent was the son himself	The family especially the father changed because he suspected son of having started having sex early with small girls, because he met son moving around with girls after school several time. This made him suspect son had started having sex hence feared he could be exposed to HIV infection.	No. Mother did not change	N/A	N/A	N/A	The son had similar views and opinion against VMMc therefore could not get mother to agree,	Yes father changed	The people from the clinic who were coming home to talk to father and VMMc.	Taking male children above 10 years for VMMc as a best way of getting them protected before become sexually active.	The message was given through home visits by the health workers	The son was not in support of VMMc, therefore he did not play any role in the fathers change.	No. Young man did not change.	N/A	near
HH60 - Father Figure	AUTHORITATIVE	ACTIVELY ALIGNING	Western Province	12	father is circumcised	yes has elder brother who is not circumcised	Student	There are no health matters too personal	The cleaning up of the premises and making up rubbish pits for disposing rubbish to avoid water born diseases	The father made the final decision	Both parents are involved in the health care decision for the son.	Mother is for and against VMMc	Because she taking son for VMMc is part of her family system. The mother comes from a tribe that supports VMMc hence its within her family that every male child needs to be circumcised when they reached 10 years.	The mother wants the son to be protected from getting HIV when they become sexually active. The mother believes that when the son reaches 12 years its easy for them to start getting involved in sexual activities. This has been seen through other boys who have been seen getting involved with girls	None	mother fears of anticipated pain and lack of time to stay around and nurse the son after VMMc for the son. This is because the mother is always busy doing some works at a nearby school.	The mother is worried about the season for taking son for VMMc. This is because she believes that taking son for VMMc during summer brings complications when it come to after VMMc experience because the wound doesn’t easily heal fast unless during winter.	None	The father is against VMMc for the son hence he could not get the mother to agree.	father is against VMMC	N/A	N/A	N/A	father is too busy to take the son for VMMc. The father is always busy doing piece works in other peoples feels to raise money for the family to get food.	The father is afraid of taking son for VMMc because the VMMc services are done far away over 85km from were the family leaves hence he is worried of distance and has no other means of carrying the son after VMMc experience.	The father believes that taking son for VMMc might cause the son to start engaging in early pre mature sexual activities, this is because of the common trend around the area where boys use VMMc as a sign of being matured and being called a man.	N/A ;The respondent is the father himself	The young man is for VMMc	The young man wants to under go VMMc because his friends who are already circumcised are pushing him to get circumcised also and be part of the group. The son believes that getting circumcised will make him take part in group activities very well unlike when he is not. This is because other friend regard him as a baby.	The son wanted to et circumcised because the mother always talks about him to be circumcised as that is part of the mothers family system.	None	N/A	N/A	N/A	The father was not in support of VMMc while the young man was in support of going for VMMc hence the father could not get the young man to agree.	The reason the family changed was because of the son's desire to go for VMMc. The son had shown great wish to get circumcised and due to the high rate of young boys becoming sexually active the family wanted to get him protected against HIV and STIs.	Yes mother changed	The mother's influencer was the local Head woman(female local Leader)(female local Leader).	The importance of taking male children for VMMc as a primary protection method against hive infections	message was delivered in person during the community meetings in the village	The respondent did not change hence he had no much role to play in the mothers change.	No father did not change	N/A	N/A	N/A	N/A .. Because the respondent was the father himself.	No. The young was always for VMMc hence there was no change for the young man,	N/A	N/A
HH60 - Mother Figure	AUTHORITATIVE	ACTIVELY ALIGHNING	Western Province	12	father is circumcised	Yes has brother not circumcised	student	The health is about mother taking family planning injection but father was being against the idea.	The health decision was about stopping the children from going out to swim in a shallow dirty dam with stagnant water. This is because of the growing number of bilharzia cases in the area due to the same dam.	The final decision was made by the father.	The father makes the health decisions for the son	mother is for and against VMMC	Because in her family they respect a family whose sons are circumcised, therefore she wanted to have her son go for VMMC for social recognition.	Because of the sexual activities the young boys were engaging in at early ages in the area, the mother was afraid the son would get involved also and get infected with HIV/STIs eventually.	None	The mother was against son to go for VMMc because of the distance to the center were he VMMc services were being carried out from and on specific days.	The mother was afraid to take the VMMc challenge for the son because she feared that the son would be disturbed with school. The period after VMMc was a long one hence believed that doing it would disturb his school time.	None	N/A since the respondent was the mother herself.	father is against VMMc.	N/A	N/A	N/A	The father was too busy to talk about VMMc as he was always pre occupied with doing piece works in other peoples fields therefore he always avoided discursion about taking son for VMMc saying VMMc will bring hunger in the home because no one will be available to take him or nurse him.	father believed that taking son for VMMc makes them sexually active early and this exposes them to early sexual experience. This would finally get him infected.	None	The mother couldn’t gate the father to agree because of lack of attention from the father who was always engaged with his works hence did not take the issue of VMMc as a priority.	The young man is for VMMc.	The young man wanted to get circumcised because of the influence from his friends who were already circumcised and wanted him also to get circumcised to be part of the group.	The young man wanted to be circumcised because he wanted to have a clean private part. He was told by friends that keeping dirty on the penis if not circumcised brings about germs and diseases easily. Hence he wanted to undergo VMMc to have the fore skin removed and be able to bath properly.	None	N/A	N/A	N/A	The mother couldn’t get the young and to agree because the young man was for VMMc,	The biggest reason family changed was due to the sons willingness to go for vmmc.in most times sons always refuse to go for VMMc but him was willing and this motivated the family to change.	Yes mother changed	The local Head woman(female local Leader)(female local Leader) who was always talking to her about VMMc made it possible to support son going for VMMc.	The goodness of taking sons for VMMc at the clinics as away to avoid hive infections among the male youths.	The message was delivered at the Head woman(female local Leader)(female local Leader)'s home. During the women meetings called by the Head woman(female local Leader)(female local Leader).	N/A .The respondent was the mother herself.	No. father did not change.	N/A	N/A	N/A	Though the respondent did not paly a major role the fathers change due to the father not supporting VMMc for the son, the mother helped to connect an influencer for the family who was the Head woman(female local Leader).	No. Young Man did not change because he was for VMMc from the beginning .	N/A	N/A
HH60 - Young Man	AUTHORITATIVE	ACTIVELY ALIGHNING	Western Province	12	father is circumcised	Yes has brother not circumcised	student	There are no matters too personal to discourse	The last health decision was about getting the son and his brother to be taken for malaria test when the health outreach team comes through. This is because they were always having fevers and headaches in the evenings.	The mother made the last health decision	Both parents are involved in the health care decision for the son.	mother is for and against VMMC	mother wanted VMMc to be done because it was part of her family system. In her family they believe that every son must be circumcised when the reach age of 10years.	The mother was worried about the health of the young man because of how his friends were seen playing around with girls. The mother was scared of the son to copy the behaviours and eventually get involved in early sixths will then expose him to getting hive infection since the young man had no knowledge about the use of condoms.	The mother wanted to gain social recognition in the society, because a family that supports VMMc is respected by society.	N/A	N/A	N/A	The young man had similar view like the mother hence could not get her to agree with him.	father is against VMMc.	N/A	N/A	N/A	father was always busy doing piece works in people's field to raise income for the family hence had little time to attend to any VMMc discursion for the son.	The father always complained of the distance to the VMMc provider site .He was not in support because he did not have the money to spend for transport to go to the VMMc center which was many kilometers away at the expense of fending for the family.	None	The young man was afraid to talk to the father about VMMc because the father was always busy to have any talks on the same subject. This made it difficult for the son to get the father to agree with him.	young man was for VMMc	he wanted to be like his other friends who were already circumcised .The friends were always making funny of him and this made him feel ashamed to interact well with others.	The son wants to maintain good hygiene on his private part. The friends mentioned to him how easy to clean the penis it was when he was circumcised and that having the fore skin makes it difficult to get hive infecting because of the hardened skin around the penis.	The young man wanted to be circumcised because the mother was demanding that he does that. This is because that’s what her family encourages to do.	N/A	N/A	N/A	N/A . The respondent was the young man himself.	The reason the family changed was because of the fears the mother had about the reports about young friends to the son getting involved in sexual activates with young girls, this created fear that maybe the young man get involved also and get exposed to HIV infections.	Yes mother changed	The local Head woman(female local Leader) who always invited mother and other women to have meetings about supporting VMMc in the family was the main influencer.	breaking the barriers. Mothers taking a lead in VMMc talks in the families	The message was delivered by mouth at home.	The young man was in support of VMMc and the mother is also in support hence they both share similar views of supporting VMMc	No. father did not change.	N/A	N/A	N/A	The respondent did not play a major role in the father change because no meaningful change was witnessed in the father by the respondent.	No .Young Man did not change because he was for VMMc from the beginning .	N/A	N/A
HH62 - Father Figure	AUTHORITATIVE	ACTIVELY ALIGNING	Western Province	11	Yes father is circumcised	No	student	The father has no personal matters	The last health decision involved cleaning up the surroundings and digging a refuse pit for disposing dirty. This to avoid bringing water bone diseases.	The final decisions was made by the father,	father makes the final health decisions for the son.	Mother is against VMMc	N/A	N/A	N/A	The mother is from the tribe that doesn’t support VMMc, hence she was not in support of taking son for VMMc.	Mother fears the boy is still young hence taking him for VMMc might cause a lot of pain and the wound would take long to heal.	The mother fears to nurse the wound of the son once taken for VMMc because its not a responsibility of the woman since the father is always out doing piece works as a bricklayer	The father is always not available at home hence had little time to talk about VMMc at home.The mother is most times at home alone with the children	father is for and against VMMc	Because the father comes from a tribe that supports VMMc hence wanted it to be done on the son. His family system allows male children who attain 10 years to be circumcised.	The father wanted the son to go for VMMc for hygiene purpose. The father believes that taking the son for VMMc and removing the fore skin would allow the son to be able to clean his penis easily, and this will help in keeping away diseases that might come with having dirty private part.	father wants son to be protected against Hive when he grow sup and becomes sexually active. The father believes that circumcising the son at young age is a good primary prevention strategy against HIV infection.	The father is too busy to take the son for VMMc. Spending time on the son's VMMc procedure would waste his time to do his private jobs hence loose out on income.	None	None	N/A, The father is the same respondent	The son is for and against VMMc	The son wants to be like his others friends who are also circumcised. The son's friends most times mocks the son of not being a grown up boy because he is not yet circumcised.	Son wants to be circumcised because the father wants him to do so. The father comes from a family that circumcises hence its within his family to get his male children circumcised.	None	Fear of pain during the VMMc process. The son was warned by his friends about the pain he would endure if he agrees to go for VMMc.	None	None	The father was always away from home hence it was difficult to have any talks with son to agree with him about going for VMMc.	The family changed because of the VMMc campaign the health care workers carrying out in the community. The messages about the importance of supporting son to go for VMMc made the family to see the urgent need to take the son for VMMc.	No. Mother did not change	N/A	N/A	N/A	N/A	Yes	The fathers influencer was the health care workers who called him to attend a meeting during the VMMc campaign	Their son's hygiene and future protection from HIV and STIs	The message was delivered in person during the meetings.	N/A .The respondent is the father himself	No son did not change.	N/A	N/A
HH62 - Mother Figure	AUTHORITATIVE	ACTIVELY ALIGNING	Western Province	11	yes father is circumcised	No .	student	No health matters are too personal	The last health decision for the family was about son's stomach problem. The family had decided to take the son to the hospital because the son had a chronic stomach ulcer problem.	The father made the final decision	The father is involved in the health care decision for the son.	Mother is against VMMc	N/A	N/A	N/A	The mother is against because her tribe doesn’t support VMMc. In her tribe VMMc is not supported and a person who does that is considered not part of the family.	mother fears the VMMc procedure might bring complication of the boys health because she felt the boy is still small.	Mother was afraid to support VMMc for the son because she did not want to nurse the son especially that the father is mostly away from home and that nursing a son who is from VMMc is a man's responsibility.	N/A. The respondent is the mother herself.	father is for and against VMMc.	This is because the father comes from a tribe that supports VMMc. And the father is circumcised and that is why the father wants his son to be circumcised also.	The father wants to get the son circumcised so that he keep clean on the private part. The father believes that if the son gets circumcised the fore skin will be removed and that will make it easy to clean himself when bathing.	None	The father is always way from home and he fears attending to the son's VMMc would mean lose of income for the family as it will mean him suspending works.	None	None	The mother is against VMMc hence its difficult to get the father to agree and more over the father is always away from home.	The young man is for and against VMMc	The young man wants to be circumcised because of shame. The young man complains that his friends who are circumcised make funny of him and this makes him feel shy and out touch with his friends.	The young man wants to get circumcised because the father always talked about him to get circumcised as he has come of age and also that it’s the fathers wish.	None	The young man was warned by his friends of the process being a painful process and also the injections they give before the VMMc process. This makes him afraid to go for the process.	The young man also is worried of missing classes at school after getting circumcised. He believes that going for VMMc will make him lose time and lessons at school.	None	The mother was of the similar views with the son and that she could not bring up the topic of VMMc with the son due to the fact the VMMc talks were for the son and the father only.	The biggest reason family changed was the involvement of the health care workers. The health care workers talks with the father helped him to set his priorities right. To also considered taking time to attend to the son's VMMc procedure.	NO. mother did not change	N/A	N/A	N/A	N/A	Yes the father changed	The father was influenced by the messages he got during his meetings with the health care workers at the meetings.	VMMc is part of health matters and getting every son circumcised.	The message was delivered in person during the VMMc meetings.	The mother even though she was not for VMMc, she helped to listen to every conversation that was brought to her attention about the son's VMMc procedure.	No. the son did not change	N/A	N/A
HH62 - Young Man	AUTHORITATIVE	ACTIVELY ALIGNING	Western Province	11	not sure	No .	student	The son has no personal matters	The last health decision was about taking the son the hospital for checking the stomach due to suspected ulcers	The father made the final decision	The father makes the healthcare decisions for the son	Mother is against VMMc	N/A	N/A	N/A	mother was worried about son going through pain because the son was still young and she feared that he might have complications during and after VMMc.	Mother comes from a tribe that doesn’t circumcise hence she did not want the son to go through VMMc even though the father had said so. She feared that it would be a family disgrace if her family know about it.	None	The son had similar views about going for VMMc hence it was difficult to get the mother to agree. Also that initiating VMMc talks with the mother was a difficult thing to do because of family communication barriers as VMMc talks are for men only.	Father was for VMMc	The father wanted the son to be circumcised because it was part of his family belief. The father comes form a family that supports VMMc hence wanted the son under go VMMc too.	The wanted the son to get protected from getting Hive in future when he becomes sexually active and start to indulge in sexual intercourse. Getting him circumcised at an early age was a good thing as the father will be assured of having the son protected.	None	N/A	N/A	N/A	The son could not get the father to agree because the father was not home in most times and the son had little time to bring up the VMMc subject or topic	Young man was for and against	The young man wanted to be circumcised because his friends were making funny of him when ever they were out for playing. The friends who were already circumcised were teasing him that he was still a little boy hence he could not join them during playing times.	The you man wanted to be circumcised because the father told him that he needed to be circumcised because it part of the fathers family system.so he wanted it done.	The young man wanted to be able to keep his private part clean and away from accumulating dirty around the fore skin. He was told that removing the fore skin makes also the penis hard hence can be bruised and expose him to hive	The young ma was scared of pain during the VMMc process. The friends told him to be ready for pain and this gets him scared to go for VMMc.	None	None	N/A. The respondent is the same young man.	The reason the family changed was the fathers motivation to have the VMMc process done. The father showed great change after talking to the health workers the time he came to visit the family from his working area.	NO. mother did not change	N/A	N/A	N/A	N/A	Yes the father changed	The father was influence with the messaged he got from the VMMc meetings he attended with the health care workers.	Parents taking a lead to support VMMc in their families.	The message was delivered in person during the VMMc meetings.	the young man's role was a listener in the fathers change. The young man could only listen to the views of the mother and the mother. This was because the young and had not changed like the mother.	No. the son did not change	N/A	N/A
HH64 - Father Figure	PERMISIVE	ACTIVELY ALIGNING	Western Province	10	Yes . Father is circumcised	No.	Student	No personal matters too personal to discuss	The last health decision was about putting up a hand washing basin for washing hands. This is to avoid water bone diseases that brings diarrhea in the area.	father made the final decision	The father	Mother for VMMc	The mother wanted to get the boy circumcised because of future protection from HIV and STIs. The Mother wanted to have circumcised so that when he becomes sexually active he will be protected against HIV. Going through VMMc helps the penis to become hard when the fore skin is removed and hence reducing bruising of the penis.	The mother wanted the boy to be circumcised because its within her family system to do that and the boy's grand mother has demanded that the boy gets circumcised.	None	N/A	N/A	N/A	The respondent could not get the mother to agree because the respondent was not for the idea of getting the boy go for VMMc.	The father is for and against VMMc	The father wanted the boy to be circumcised because wanted to keep him clean on the penis. Father believed that getting the boy circumcised will enable the boy to be clean after the fore skin is removed and will be able to clean himself during bathing.	The father wanted to get the boy circumcised because he wanted him to get protected against HIV and others STIs when he becomes sexually active. This is because the father believes that children becomes sexually active early due to peer pressure.	None	The father was worried about the boy's age. The father was still not comfortable taking the boy circumcised at the age of 10years fearing the boy will go through pain and the wound might not heal fast.	The father did not want the boy circumcised because he did not have trust in the VMMc procedure at the clinic. The father had fears of the process not being successful due to un professional way of doing it by the health official. The father had evidence of a son of his workmate who had complication after VMMc. The friends son could not heal and the boy was even taken back to the hospital and adm…	The father was against VMMc for the boy due to the boy's health problem of Anemia(Low blood )The boy had been diagnosed with anemia at the clinic hence the father feared VMMc would worsen his condition.	N/A The respondent is the father himself	Young man against VMMc	N/A	N/A	N/A	The boy is afraid of pain during the procedure and was not ready to go through the pain. The boy was informed by his friends who had gone for VMMc that the process is painful and the healing takes long.	The boy was afraid of going for VMMc during the summer season because he was told the wound take long to heal due to heat. The boy believe that going for VMMc during winter was better as the coldness helps the wound to heal fast and the pain is less.	The boy was against going for VMMc because he was afraid of being shamed by his sisters especially when he will be made to put on the wrapper. The sister were always teasing him against going for VMMc as he would be made to be putting on a wrapper like a woman.	The father did not have much time to talk about VMMc with boy because he felt the VMMc talks with the son was the responsibility of the boy's grand father who stays away in another place.	The reason the family changed was because of the willingness of the mother to get the boy get circumcised. The mother wanted the boy to get circumcised at that age of 10 so that he doesn’t have complications when done at a latter stage.	No. The mother was for VMMc even in the prior stage.	N/A	N/A	N/A	The respondent was against VMMc while the mother was for VMMc hence he could not play any major role in the change.	Yes father changed	The father was influenced by the health officials who came to conduct workplace sensitizations about VMMc at his workplace	Protection of young boys against HIV through VMMc.	The message was done through meetings and booklets.	N/Althea respondent is the father himself	No young man did not change	N/A	N/A
HH64 - Mother Figure	PERMISIVE	ACTIVELY ALIGNING	Western Province	10	Yes -father is circumcised	No	Student	No personal issue to discuss about	The last health decision was on covid-19 19 prevention, this was about washing of hands and wearing of masks especially the son who was going for school	The final decision was made by the mother.	Both parents	Mother for VMMc	The mother wanted son to go for VMMc because in her tribe they support VMMc. The mother believed that every male child has to go for VMMc including her son.	The mother wanted son to be circumcised as a way of getting him maintain hygiene, the mother believed that when the fore skin is removed its easy for the son to clean himself during times of bathing. The is eventually keeps the penis clean and without dirty.	Mother wanted the son to get circumcised for future protection against HIV and STIs. Removing the fore skin during the VMMc procedure allows the penis to be hardened hence not easily bruised during sixths in turn helps to present HIV infection or transmission.	N/A	N/A	N/A	N/Althea mother is the actual respondent.	The father is for and against	The father wanted son to be circumcised because the he too was circumcised. The father wanted his son to get circumcised to get future protection from HIV and STIs.	The father wanted the son to be circumcised because he feared son could get diseases due to dirty inside the fore skin. Wanted the fore skin removed to allow the boy be cleaning himself well hence preventing disease that might come due to dirty on the penis.	None	The father was worried about the son health condition of having low blood hence feared that taking the son for VMMc would worsen his situation.	father still feared the son was still young and if undergoes for VMMc the wound would delay to heal.	The father was most times out on work shifts at the local Authority. And sometimes works outside the area hence de did not want to disturb his job time during the nursing time for the boy after VMMc.	The mother could not get the father to agree because the father was always busy with his works at the local authority and usually goes out for trips out of the area. The father was avoiding to support VMMc because he did not want to leave work to nurse the boy after the VMMc procedure.	Young man was against VMMc	N/A	N/A	N/A	The young man was afraid of going through pain during the VMMc process. The son heard from his friends that going for VMMc was a painful process and was afraid of bandages also.	The boy was did not want to go for VMMc because he was afraid of being laughed at by his sisters especially the issue of putting on the wrapper after VMMc process.	None	The mother could not agree with the young man because the father discouraged him to have any VMMc talks with the mother and it was difficult for the mother to even engage the son for VMMc talks. The young man only talks to his friends .	The family changed because of the father getting the right information and knowledge about VMMc during the time he attended the VMMc training at his workplace. His changed helped in getting the family have positive talks about VMMc.	No .Mother was for VMMc	N/A	N/A	N/A	N/A .the respondent is the mother herself	Yes father changed.	The father was influenced by the workplace health meeting which was conducted by an NGO and the ministry of health.	Uptake of VMMc in the workplaces for workers families.	The message was delivered through workshop presentations and leaflets during the training.	The mother was an advocator and influencer of change in the father. This is because the mother advocated for the son's VMMc always.	Young man did not change	N/A	N/A
HH64 - Young Man	PERMISIVE	ACTIVELY ALIGNING	Western Province	10	not sure	No	Student	The son has no personal matters	The last health decision was about wearing masks when going to school this is to prevent getting covid-19 19.	The final decision was made by the mother.	The father	Mother for VMMc	The mother wanted VMMc for the son because it her tribe requirement to support VMMc in the family hence she wanted it done for the sake of following her tribe.	The mother wanted the VMMc process done for health reasons. The mother wanted the son to be keeping his penis clean to avoid getting diseases that might come with keeping dirty inside the fore skin. Therefore removing the for skin would help son to clean himself properly.	none	N/A	N/A	N/A	Mother was in support of VMMc and the son was not in support of VMMc hence the son could not get the mother to agree.	father is against VMMc	N/A	N/A	N/A	the father is always too busy to get the process done. The father works out the area most times and he also doesn’t talk much about VMMc at home even to the son.	The father is worried about the son health condition of Anemia and fears that the problem may cause other health complications if the boy goes for VMMc procedure	None	The son and the father had similar views against supporting VMMc. The father and son were against VMMc hence could not get the father to agree.	Young man was against VMMc	N/A	N/A	N/A	The son was afraid of pain and the fear of injections during the VMMc procedure. The son heard from his friends who had gone for VMMc talking about the process being painful.	The son did not want to go for VMMc because the father said he was still young and that he could not for VMMc at the age of 10years.	The son was afraid of being laughed by his sisters when he would be made to put on the wrapper after VMMc process. The sisters always talked about laughing at boys who put on wrappers after VMMc. Hence feared to be shamed.	N/Althea respondent is the same young man.	The family changed because of the mothers willingness to get the VMMc process done. The insistence and willingness by the mother to get every one support VMMc helped even the father to change after the training at his workplace.	No .Mother was for VMMc	N/A	N/A	N/A	Though the respondent did not change the son was able to be a listener as part of the role he played. He was able to listen to both the father and mother view about VMMc experience.	Yes father changed.	The father was influenced by the mother who always talked to him about taking the son for VMMc. The mother wanted the process done hence was always engaging the father about getting his support for VMMc.	Taking son for VMMc at early age to avoid complications when done late.	The massages were done mostly by telephone and sometimes in person.	The son had similar views about not supporting VMMc hence son was any listening to the views of the father and mother about VMMc.	No, young man did not change	N/A	N/A
HH71 - Father Figure	AUTHORITARIAN	AUTHORITARIAN	ACTIVELY ALIGNING	Western Province	10	Not circumcised	No	student	No personal issues	Prevention of Covid 19 at the household by having every member put on the masks and washing of hands every time and also cleaning up the surroundings to avoid water born diseases.	The father makes the final decisions	The father has absolute powers to decide on the sons health issues.	Mother was against VMMC	None	None	None	Mother feared the son was too young to go for VMMC, The mother was worried about taking the son for VMMC because of his age.	Was afraid to support VMMC because the father did not want the boy to be circumcised due to the fact that it was against the fathers family requirement to support VMMC. Father was not circumcised and did not want son to go through same.	Mother did not have trust in the VMMC process at the clinic and was scared taking son for VMMC could bring other health complications like unhealing wounds, which might mean that she has to nurse the boy for long time instead of doing other works in the field	Because of the mother and father shared similar thoughts in the prior stage of not intending to take the son for VMMC.	father was against VMMC	None	None	None	Fear of bad VMMC Procedure and son getting sick after the procedure. The father has an experience with one of his friends son who had complications after going through VMMC and the wound took long to heal.	Its against the fathers family system or tribe to support VMMC. The father comes from a tribe that doesn’t support VMMC and it’s a family requirement that taking son to VMMC is against the family wishes.	None	N/A . The respondent is the same father.	son was against VMMc,	none	none	none	Fear of experiencing pain during the VMMC procedure . The other friends warmed son of extreme pain during the process and was afraid to go for VMMC.	Because father was not in support of VMMC warned son not to go for VMMC because it was against his tribe family belief or way of life and did not want to disobey the father instructions for fear of punishment.	None	Because the VMMC talk was only restricted to mother and father. The son was not involved.	The information the wife got from the health workers at the clinic made the mother to consider taking son for VMMC; knowing the husband did not come from a circumcising community	Yes mother changed	The mothers influencer was the health workers at the clinic and her uncle from the village who insisted that she allows the son to go for VMMC.	Taking VMMC as a best way to protect son against HIV and the importance of following the family way of life to enhance family unite.	message was delivered in person.	The respondent did not have any major role because he was against going for VMMC	No. Father never changed	None	None	None	None	No. young man did not change	None
HH71 - Mother Figure	AUTHORITARIAN	AUTHORITARIAN	ACTIVELY ALIGNING	Western Province	10	Not circumcised	No	Student	No personal issues to Discuss	The last health decision was about keeping surroundings clean and everyone to use mosquito net when sleeping to avoid malaria which is very common around the area.	The last decision was made by the father and also consulted the wife.	The father is involved in the health care decisions for the son.	Mother was for and against VMMC	It is within her cultural tradition to take the son for VMMC and the mothers family wish that she follows the family tradition or way of life.	because she wants the son to be keeping himself clean when it comes to his private part. Going for VMMC and having the fore skin removed will enable the boy to always be clean the even if he doesn’t bath frequently.	None	The mother is against taking the VMMC action for the son because she fears the husband who is not for the idea due to his tribe beliefs -i.e. they don’t circumcise. Taking VMMC would mean her losing her marriage as that would be regarded as disobedience.	None	None	N/A because mother is the actual respondent	father was against	None	None	None	The father comes from a tribe that doesn’t circumcise hence was not supporting VMMC for his son. The father also has an elder brother who doesn’t support VMMC and is very influential on him because he keeps the family around his area.	None	None	The mother could not get the husband to agree with her because of family beliefs and that she has little influence on the VMMC talk in the house because of being a woman. VMMC talks are regarded as a subject of talk for men.	Son was against VMMC	None	None	None	Fear of pain during the VMMC procedure. This was after the young mans friend who had undergone VMMC took time to heal after the procedure. This took a long time to heal.	Because father is against talking or going for VMMC. The father comes from a family that doesn’t circumcise hence doesn’t want son to go against the family rule or belief.	None	Could not get the young man to agree because the father had discouraged the VMMC talk with the young boy and that its against family belief or system for the mother to talk about VMMC with the son unless if it’s the father.	The health talks she had at clinic with the health care workers about the importance of VMMC.	Yes mother changed	The influencer was the health care workers and the uncle from her family.	The message was about taking a step to have the son circumcised and be protected against HIV and also as a family tradition(way of life)	The messages were delivered by mouth or in person.	N/A because the mother is the actual respondent	No .the father never changed	None	None	None	None	No. Young man never changed	None
HH71 - Young Man	AUTHORITARIAN	AUTHORITARIAN	ACTIVELY ALIGNING	Western Province	10	Not circumcised	No	Student	No personal issues to Discuss	The health decagons was on washing of hands when ever going to school and wearing the mask.	The father makes the final decisions about health.	Both parents are involved in the health decisions	Mother was against	None	None	None	Fear of painful experience for the boy. The mother is afraid to take the boy for VMMC because of his friend who had under gone through the same procedure had complications of wound not healing fast	Mother is afraid of the father who doesn’t support VMMC because of his family belief that doesn’t support going for VMMC. The father has discouraged mother to talk about VMMC to the son.	None	Couldn’t get mother to agree because she was for the idea of supporting VMMC.	father was against	None	None	None	father says its against his family belief. His family doesn’t support VMMC and doing so will bring shame to the family.	father fears that supporting VMMC makes the young boys start engaging in early sexual activities. He says boys when they are circumcised feel grown up and are influenced to start sexual talks with young girls.	None	The Respondent cant make father to agree since they share same views about VMMC.	Son was against VMMC	None	None	None	Fear of experiencing pain during the VMMC procedure and also the use of sticky bandages around the wound is very painful.	Fear of the wound not healing fast after the VMMC procedure like the other friend who was circumcised and the wound took time to heal and was always crying due to pain.	Fear to talk about VMMC because father doesn’t want to talk about it. says his family doesn’t support VMMC.	N/A because the respondent is the same young man.	None	Yes mother changed	The most influencer for mother was grandfather at the village who always was telling mother to take me for VMMC.'	The goodness of supporting VMMC which is done at the clinic and not the tradional one. Taking the son for VMMC as a family requirement	The message was delivered on phone and when mother visits the village were grandfather stays..	The respondents role was a listener because the VMMC talk was being done between mother and father.	No .the father never changed	None	None	None	None	No. Young man never changed	None
HH66 - Father Figure	Permissive	Actively Aligning	Western Province	14	Yes father is circumcised but felt shy to say that he is circumcised mother confirmed to say that he is circumcised.	The young man has a one elder brother aged 21years and not circumcised	Student	None	The last family decision was on Covid- 19 that everyone should mask up once they leave home going to public places, washing of hands before and after eating and washing of hands after using the toilet.	The father makes the final decision in the family as he is the head of the family.	Both parents are involved in the healthcare decision for the young man as his their son	Mother was Against VMMC	N/A	N/A	N/A	The boy is too young to go for VMMC . I feel we should wait until he is at least 18 years old	Mother was against because she come from a tribe that doesn’t do VMMC . It is against her family system belief that one should do VMMc	None	The respondent couldn’t get the mother to agree because she believes in her tribal system of not allowing the son go for VMMC	Father was Against VMMC	N/A	N/A	N/A	The father doesn’t not support VMMC because its is against his tribal belief. His tribe does not support circumcision	Father says that the son will be having unprotected sex any how knowing that he is protection against STIs	What if something bad happens to the boy, what if the wound doesn’t heal on time after the operation. This is after they witnessed their neighbors son whose wound took long to heal.	N/A because the father is the same respondent	Young man is Against VMMC	N/A	N/A	N/A	The young man had fear of going for VMMC because his best friend told him that the operation is painful .	His father and mother were against him going for VMMC because it was against their tribal beliefs. This made it difficult for him to go for VMMC	None	The father didn't have time to talk about VMMC to the son because it was against the tribal system to support VMMC	The family changed because of the health workers who went round in the community giving VMMC sensitization talk . It was then that the son asked the father what he thinks about VMMC.	No mother didn’t change	N/A	N/A	N/A	Because the father and mother were of the same view.	No the father didn’t not change	N/A	N/A	N/A	N/A because the father is the same respondent	Yes the young man changed	The health workers who were going around in the community sensitizing the community.	Encouraging young boys to go and get circumcised and parents to take they children for VMMC and the benefits of getting circumcised as it reduces chances of STIs and HIV/AIDS.
HH66 - Mother Figure	Permissive	Active Aligning	Western Province	14	Yes father is circumcised	Yes he has one elder brother aged 21 years and not circumcised.	Student	None	The last family health decision made was on washing of clothes and cleaning of the house and the surrounding.	The father makes final decision as his is the head of the family.	The young man makes his own health care decision	Mother was Against VMMC	N/A	N/A	N/A	The mother comes from the tribe that doesn’t circumcise thus why she is against VMMC	The mother is afraid that his manhood would get damaged during the operation process and he might not be able to have sex with a girl.	None	N/A	Father was Against VMMC	N/A	N/A	N/A	The father doesn’t not support VMMC because its is against his tribal belief. His tribe does not support circumcision	Father says the boy is still young to go for VMMC	None	The mother couldn’t make the father agree because there are of the same idea which they are both against VMMC .	Young man is For VMMC	The boy wants to be like his friends that are circumcised . His friends have been making fun of his uncircumcised state when they go to play at the river.	None	None	N/A	N/A	N/A	N/A	The biggest reason the family changed was after the talk the boy got from the health workers . The talk about VMMC was given at school where the health workers explained what it is about and the health workers had carried out a community sensitization on VMMC. The boy used the information to explain about VMMC to the family	No mother didn’t change	N/A	N/A	N/A	N/A	No father never changed	N/A	N/A	N/A	The mother was of the same views with the father.	No the young man was for the idea of VMMc from the start.	N/A	N/A
HH66 - Young Man	Permissive	Active Aligning	Western Province	14	The boy doesn’t know if the father is circumcised.	Yes he has one elder brother aged 21 years and not circumcised.	Student	None	The last family health decision was on washing of clothes, bathing on time and Covid- 19 thus washing of hands and wearing of face masks.	The father makes final decision as his is the head of the family.	The father makes healthcare decision for the young man	Mother was Against VMMC	N/A	N/A	N/A	The mother comes from the tribe that doesn’t circumcise thus why she is against VMMC	Mother fears that VMMC is so painful and that the wound takes long to heal because of the experience of her friend's son whose wound took long to heal after VMMC.	None	The son couldn’t get to convince the mother as she was avoiding the young man whenever the topic was brought up. She pretended to be busy.	Father was Against VMMC	N/A	N/A	N/A	The father doesn’t not support VMMC because its is against his tribal belief. His tribe does not support circumcision	None	None	The young man couldn’t get the father to agree with him as this was a very difficult topic to talk about . The young man was scared to bring out the subject about VMMC.	Young man is For and Against VMMC	The young man wants to be circumcised so that he can protect himself against STIs because he is sexually active(he first had sex when he was 13 years with a girl age 11 and it was unprotected sex )since then he has been having sex with different girls.	When one is circumcised it very easy to clean the penis because the foreskin would have been removed.	He wants to be like his friends who are circumcised because his friends always laughed at him that he is not circumcised.	The young man had fear of pain because one of what his circumcised friend told him that its is painful.	None	None	N/A	The biggest reason the family changed was talk the boy got from the health workers . The talk about VMMC was given at school where the health workers explained what it is about and the health workers had carried out a community sensitization on VMMC. The boy used the information to explain about VMMC to the family	Yes mother changed	Mother's influencer was the son who was talked about VMMC and this encouraged the mother to support the son who wants to be circumcised	The message was taking the young man for VMMC is best done when the boy is young.	The message was delivered in person at home	Listener and Learner because after listening and learning from the son about VMMC she decided that it was the right thing to do for her son.	No father never changed	N/A	N/A	N/A	It was difficult for the father because he is so against VMMC	No the young man was for the idea of VMMc from the start.	The young man influencer's are the health workers who went to his school and community to give a talk about VMMC.	The message was the benefit about protection against STIs
HH51 - Father Figure	Authoritative	Actively Aligning	Western Province	14	The father is not circumcised.	The young man has two step brothers aged 24 and 18 are not circumcised.	Student	No health matter is too personal to discuss with my wife because we are married and one so there are secrets between her and her husband.	The last decision they had as a family is on coved 19 wearing of face masks and cleaning of the house and surrounding .	The father makes final decision because he is the head of the house.	Both parents that is mother and father are involved in the health care of the young man.	Mother is Against VMMC	None	None	None	Mother comes a tribe that doesn’t do VMMC	Who will clean his wound once he is circumcised as she is in school and father is at work.	None	The reason why father couldn’t agree with mother is that that we are both not for the idea of VMMC.	Father is Against VMMC	N/A	N/A	N/A	He come from the tribe that doesn’t do VMMC no wonder he is not circumcised .	None	None	N/A because the father is the respondent	Young man is for VMMC (one time he was almost circumcised without my permission someone called that the boy was at the clinic that how he went and picked him up from the clinic).	His friends laughing at him when they go for swimming at the river that he is not circumcised.	The friends told him that when a man is circumcised the manhood is easy to clean to clean.	The young man wants to be like his friends who are circumcised cause his the only one who is not circumcised among his friends.	N/A	N/A	N/A	N/A	The biggest reason why the family changed was when the boy went to the VMMC clinic to do VMMC without the parents permission .This is when they knew that they boy was serious about wanting to go for VMMC.	Yes mother changed when she went to school to do nursing	Mother's influencer are the doctor who works at VMMC clinic whose she asked about VMMC	The message was the benefits of VMMC (Benefits which are protection against STIs and HIV and the penis is easy to clean when one is circumcised.)	In person at the clinic when she had gone to ask about the importance of VMMC.	Learner /Recognizer/Reinforce because after learning about VMMC she knew that the issue about VMMC had to be discussed.	Yes the father changed	Father's influencers are the wife and the health workers from Sioma mission hospital.	The importance of VMMC and taking of young boys to the clinic for VMMC.	In person with the wife when she came for a weekend and in the public sensensation in Sioma town where the health workers where educating the residents of Sioma.	Listener/Learner /Approver because after listening and learning he approved the change.	No because the young man was for the idea of VMMC because he first asked his father to take him for VMMC after he refused he had taken himself to the clinic for VMMC but his father went and picked him up from the clinic.	N/A	N/A
HH51 - Mother Figure	Authoritative	Actively Aligning	Western Province	14	The father is not circumcised	The young man has two step brothers aged 24 and 18 years and are not circumcised.	Student	No matter is a secret that she can keep from the husband.	The last family decision the family had are on coved 19,washing clothes ,kids should bath on time, drinking boiled water ,sleeping under a mosquito net cause there is a lot of malaria in the area and cleaning of the house and surrounding.	The father makes final decision because he is the head of the house.	Father make final decision for the young man but always consults the wife	Mother is Against VMMC	None	None	None	No one to clean the wound - mother is in school and father works.	Circumcision is against her tribe.	None.	N/A	Father is Against VMMC	N/A	N/A	N/A	He doesn’t support VMMC because he comes from the tribe that doesn’t circumcise.	Who to clean the VMMC wound after operation cause the mother is in school and the father works which will be difficult to whose will do the cleaning.	None	The mother couldn’t convince the father cause they are both against VMMC.	Young man is for VMMC really want to go.	The young man saw his friends that are circumcised when they go swimming at the river so they laughed at him that he was not circumcised.	None	None	N/A	N/A	N/A	N/A	The biggest reason that made the family to change was the knowledge the mother got from the clinic.	Yes mother changed when she went to school to do nursing.	Mother's influencer are the doctor who works at the VMMC who told her the importance of VMMC.	The message was on the importance of VMMC(which is once a man is circumcised the manhood is easy to clean.	In person at the VMMC clinic	Learner/Recognizer/Instigator/Listener because after learning about VMMC and told the husband that they needed to talk about VMMC even if it was against they tribe.	Yes the father changed	Father's influencers is the wife	The importance of VMMC	In person at home	Listener /Learner/Approver because he was educated by the wife who is doing nursing so he knows that it the gospel truth so he has approved the change.	No the young man was for the idea of VMMC and really wanted to go for VMMC.	N/A	N/A
HH51 - Young Man	Authoritative	Actively Aligning	Western Province	14	He is not circumcised.	The young man has two step brothers aged 24 and 18 years and are not circumcised.	Student	None	The last family decision the family had was on coved 19 washing of hands ,wearing of face masks in public places and washing of dirt clothes after every 3 days .	The father makes final decision because he is the head of the house.	Father makes decision for the young man since he is a man like the son .	Mother is Against VMMC	None	None	None	That she comes from a tribe that doesn’t circumcise.	None	None.	The young man cant talk about circumcision with his mother because VMMC is considered to be the topic about men not women.	Father is Against VMMC	N/A	N/A	N/A	That the young man is still young to go for VMMC	That the father comes from a tribe that doesn’t circumcise because so he should not even think of going foe VMMC.	After the VMMC operation who will clean the wound cause he is always going for work and mother is in school to supervise if the wound has been cleaned.	The father having strong belief in family system that doesn’t allow VMMC.	Young man is for VMMC really want to go.	The young man want to be like his circumcised friends.	When one is circumcised its very easy to clean his manhood.	None	N/A	N/A	N/A	N/A	The biggest reason that made the family to change was the when the young man was talking about VMMC and really wanting to go for VMMC.	Yes mother changed when she went to school to do nursing.	Mother influencer was the nursing she is doing	The benefits of VMMC. Protection against STIs	In person at school	Learner /Recognizer because she learner about VMMC and came and told so they started about VMMC.	Yes the father changed	Father's influencers is the wife	T he benefits of VMMC	In person at home when she came back from school.	Reinforce because she really pointed a view about VMMC than its is important that it should be done.	No cause he was for the idea and really wanted to go for VMMC then one day he took himself to be circumcised only to see his father at the clinic that he was taking him back home.	N/A	N/A
HH65 - Father Figure	Permissive	Actively Aligning	Western Province	11	Yes he is circumcised	The young man doesn’t have an elder brother	Student	Nothing is too personal to discuss with my wife cause he cant hide anything from the wife. Cause they have issues to talk about such as family planning	The last family decision they had as the family is the issue of covid 19 and came up with measures such as ,masking up which should be done by everyone in the home ,reducing on movements especially the children and steaming every evening.	The father makes final decision but have to be in line with the wife's decisions.	Both parents make final decisions for the young man and they sit him down to talk about what they have discussed as the parents to hear his views on the subject talked about	Mother is Against VMMC.	N/A	N/A	N/A	The boy should at least be 12 and above cause now his still young.	None	None	The reason the mother couldn’t agree was that the boy should be at least 12 years.	Father is Against	N/A	N/A	N/A	Because the boy is still young and the pain is so unbearable. First the boy should be 12 years.	personal concerns the boy is even afraid to talk to us freely about the subject. He needs to be when talking to us about the subject.	None	N/A	Young man is For VMMC.	The young man saw his friends that are circumcised and are laughing at him that he was not circumcised so they encouraged him to go for vmmc.	the friends told him the benefits of vmmc that the penis was easy to clean because the foreskin has been removed.	None	N/A	N/A	N/A	N/A	The parents want the boy to go for vmmc when his turns 12 or older then the boy started talking about him wanting to go for vmmc.	Yes mother changed	The health worker	VMMC can be done to any age group either young even a new-born baby or even when was old.	In person at home when the health worker was door to door sanitation	Listener cause she listened to what the health worker said and recognizer that they need to change.	Yes	The wife and friends	Their child can still be taken for vmmc regardless of age.	In person at home by the wife and in person with the friends at school.	Learner cause he gathered information about what other think about what age should a boy go for vmmc and approver to bless the change that the family need to change.	There was no change for the young man because he was for the ideal.	N/A	N/A
HH65 - Mother Figure	Permissive	Actively Aligning	Western Province	11	The father is circumcised	The young man doesn’t have an elder brother cause his the first born	Student	The is no matter which is personal according to her because she is one with her husband.	The last family decision they made as a family was on covid 19 that every member of the family needed to wash their hands when they get back home and always masking up when they step out of the house.	Both the mother and father makes final decisions depending on who has a better solutions on the matter been discussed	Both parents are involved in the health care including the young man himself.	Mother is Against VMMC	N/A	N/A	N/A	The weather in December is so hot and its not good for wounds. VMMC is better done during winter as the wounds heal faster	when the boy said that he wanted to go for vmmc it was during school going days. This means no one will take care of him as she and the husband go for as they are both teachers and have to be in school for 8 hours. Which means that the boy will also miss going to school for a number of days .	None	N/A	Father is Against	N/A	N/A	N/A	The father's reason against was that the was no one to take care of the boy as the mother and father are working.	The boy is still very young to go for VMMC at least if his is 12 years .	None	Couldn’t convince him as they were of the views and the decision of taking the boy for VMMC was already agreed by both parents.	Young man is For VMMC.	Social reason-his friends are already circumcised and he wants to be like his friends.	None	None	N/A	N/A	N/A	N/A	When the boy started talking about VMMC that he wanted to do VMMC.	Yes the mother changed	The brother, Television advertisements that talk about VMMC and the internet.	VMMC can be done to any age group and is safe.	In person and she was at home.	Investigator and Learner cause she did her research to know that indeed VMMC could be done to any age group.	Yes the father changed	My brother	That the boy can be taken for VMMC despite the age and cause my brother works for the VMMC clinic which means that its true that VMMC can be done to any age group.	In person at home when my brother visited us.	Connector-because she managed to connect the brother to her husband to have more information.	There was no change for the young man.	N/A	N/A
HH65 - Young Man	Permissive	Actively Aligning	Western Province	11	The young man doesn’t know if the father is circumcised.	No doesn’t have an elder brother.	Student	There is nothing that is personal according to him because he is able to share anything with his parents.	Covid 19 they the should always mask up in public places, washing of hands ,avoid unnecessary movement and cleaning the house and the surrounding .	The parents make final decisions	Father and Mother after talking to the son.	Mother is Against VMMC	N/A	N/A	N/A	The mother said that he is still young first he should grow at least when he turns 12 yrs.	None	None	The boy doesn’t know.	Father is Against	N/A	N/A	N/A	The young man is still young to go for VMMC	None	None	T he boy doesn’t know	Young man is For VMMC.	Social reason-his friends are already circumcised and he wants to be like his friends.	For hygiene purpose cause the penis will be easy to clean once the foreskin is removed.	None	N/A	N/A	N/A	N/A	The family changed when the boy started talking about VMMC. Cause really wants to go for VMMC.	No mother didn’t change cause she still believes that the boy is too young.	N/A	N/A	N/A	N/A	No father didn’t change cause he still believes the boy is still young.	N/A	N/A	N/A	N/A	There was no change for the young man because he wants to go for VMMC.	The circumcised friends and the uncle (the mother brother).	The benefits of circumcision which are the penis is easy to clean and anyone can go for VMMC regardless of age either young or old.
HH13 - Father Figure (Uncle, Young mans real father is dead)	Authoritarian	Actively aligning	Lusaka Province	13	Yes	No	Student	There are no matters which are too personal to discuss with the family.	The last decision made was about HIV prevention and treatment/adherence to medication.	Uncle-I give all the orders and every one has to do as I have instructed.	Uncle and the young mans grandmother, who is currently not a household member is consulted on certain issues to helps uncle make a decision.	Against vmmc	N/A	N/A	N/A	Personal concern-Young mans elder sister, was not interested in vmmc, because she believed that it was a male related topic. This made her not to even be interested to talk about it.	None	None	N/A(Both Aunt and uncle were against vmmc)	Against vmmc	N/A	N/A	N/A	Personal concerns-He was worried about vmmc being painful, so he felt that the boy would not endure the pain.	Health concern-Uncle was worried about cleaning the wound, because he has heard of some one whose wound got rotten because it was not cleaned properly, so he feared that the same may happen to the young man.	Personal concern-Uncle was against because he lacked enough information about vmmc. This made him not to even talk about it.	N/A(Father is the subject)	For vmmc	Social reasons-Young mans friends are circumcised and that is why he was interested in vmmc, so that he could fit it in with his friends.	None	None	N/A	N/A	N/A	Control-Even if I told him to agree with me, he would still refuse because his friends seem to have more influence on him.	Information about vmmc is all over. whether you like it or not, you will still hear about it from the radio, bill boards and at the clinic. As a result, I ended up becoming interested.	No	N/A	N/A	N/A	N/A	Yes	Health worker	Through a radio program, father got information about how vmmc helps to reduce the chances of being infected with HIV and how it makes it easy to clean the private part. They also mentioned that children of nowadays become sexually active at an early age, so they were appealing to parents with male children to consider taking them for vmmc so that they can be protected.	In person at home	Recognizer-After getting this message, the uncle felt that he needed to discuss this with his family because it would benefit the young man because he may soon start engaging in sexual activities.	No	N/A	N/A
HH13 - Mother Figure(Young mans big sister)	Authoritarian	Actively aligning	Lusaka Province	13	Yes	No	Student	Matters too personal-Having a fungal infection on the virginal is a personal matter because it is embarrassing to tell others, because they will think that you are dirty and unable to maintain hygiene. Menstruation is also a personal issue that can not be discussed with others.	All family members should be going for HIV testing every after 6months.	Uncle	Both parents	Against vmmc	N/A	N/A	N/A	Health concern-Mother has been hearing that vmmc is very painful and one may die due to loss of blood.	Personal concern-Vmmc is not necessary for the boy because he is only 13 years old, he needs to grow much older, at least at 18years old he will be mature enough to decide on his own.	Personal concern-Was not interested in vmmc and I could not even start a discussion because when a lady seems to be interested in vmmc, they think that she is engaging in sexual intercourse. I felt that only males should be interested in vmmc.	N/A(Mother figure is the subject)	For vmmc	Health reasons-Uncle felt that the young man is now a teenager and he may be engaging in sexual intercourse, so he should be protected from infections and sexually related diseases.	N/A	N/A	N/A	N/A	N/A	Shame-She was shy to talk to father figure because she believed that vmmc is not a topic to be discussed by women, it is only for males.	For vmmc	Social reasons-Young man wanted to be like his friends who were circumcised and that is why he was interested to talk about it.	Health reason-He learnt at school that vmmc protects against diseases like HIV and other sexually transmitted infection.	None	N/A	N/A	N/A	Control-I could not talk to him because he is not yet mature enough to understand issues of vmmc and I couldn’t get him to agree with me because his friends seem to have much influence on him than me.	There has been a lot of stories in the news head lines about increased numbers of rape cases and defilement of young men by older women who drink carelessly to the extent of having sex with young boys. It for this reason that I got interested in talking about vmmc because I heard that it protects from HIV and STI.	Yes	TV and Radio Adverts	The health worker featured in a Vmmc advert which talked about prevention of Sit and reduced rate of HIV infections	In person at home	Recognizer-She recognized that vmmc is an important issue that needs to be discussed with the family because it is the only solution that can be used to have innocent young men who may be defiled to be protected from diseases. I therefore conveyed this message to the family members so that they can also get interested in vmmc.	No	N/A	N/A	N/A	N/A	No	N/A	N/A
HH13 - Young Man	Authoritarian	Actively aligning	Lusaka Province	13	Yes	No	Student	I can not talk about sexual topics and diseases which are related to sexual intercourse with my parents because they will think that am now engaging in sexual relationships.	Uncle told me not to be picking or playing with bottles of disposed off anti retroviral drugs.	Uncle	Uncle	Against vmmc	N/A	N/A	N/A	Health concern-She feels that vmmc is not very safe and a lot of young people die.	None	None	N/A(Both of them were of the same view)	For vmmc	Health reasons-Uncle is interested because he believes that vmmc protects from diseases like HIV and sexually transmitted infections.	Family reason-Uncle is interested because he is already circumcised and he knows the benefits of vmmc. It is for this reason that he also wants me to be interested in vmmc like him.	None	N/A	N/A	N/A	Evidence-My uncle already believes that vmmc is good, so it was difficult for me to convince him to change his position as I didn’t have proof to use.	Against vmmc	N/A	N/A	N/A	Personal concern-My concern was that I didn’t have information about vmmc and that made me to be less interested.	Health concern-I was not interested because I was told that it is very painful.	None	N/A(He is the subject)	I changed upon realizing that vmmc was not very painful, my friends told me that the doctor uses an injection to lessen the pain.	No	N/A	N/A	N/A	N/A	No	N/A	N/A	N/A	N/A	Yes	Friend	He told him that vmmc is not painful, the only point when you feel the pain is when they give you an injection. Hearing this made me to become interested in it.
HH9 - Father Figure	Authoritative	Actively Aligning	Lusaka Province	10	Yes	No	Student	Circumcision - This should be personal regardless of knowing the benefits	Home hygiene - How the environment should be kept clean to avoid diseases	The father being the head of the house	The father and mother	AGAINST VMMC	N/A	N/A	N/A	PERSONAL REASON - IT takes long to heal, which about 6 weeks and all that time the boy will be in pain	HEALTH REASON - It pains during and after circumcision, believing that the boy being young cannot handle the pain	N/A	ADVOCATOR - He was trying to reason with the mother as he gave an example of himself the father that it doesn’t take long to heal. For a child it is less than 2 weeks he will be fine	FOR VMMC	HEALTH REASON - Circumcision reduces the chances of contracting STIs. Looking at the boy anytime soon he will start to engage himself into sexual activities	HEALTH REASON - As they know that circumcision protects one from contracting STIs, taking the boy at his the wound heals faster than when you are old	HYGIENE REASON - It helps the boy to clean his manhood without difficulties as compared to someone who has the foreskin which harbors the dirty	N/A	N/A	N/A	N/A	AGAINST VMMC	HEALTH REASON - He believed what his mother and friends told him that it takes long to heal, about 6 to 8 weeks	HEALTH REASON - It pains too much after circumcision and he cannot handle the pain	None	N/A	N/A	N/A	EVIDENCE - The father couldn’t convince him because his influence was coming from the mother this is because most of the time he was with the mother, making him believe the mother a lot	Two of our neighbors children of the same age with the son were taken for circumcision which made them believe that it can also happen for the son	Yes	The woman next door	There are experienced doctors who can advise so that it doesn’t pain and how they can stop the pain soon	in person at home	APROVER - The father approved as he had started talking about it a long time ago	No	N/A	N/A	N/A	N/A	Yes	Father and mother	It doesn’t pain during the procedure because they give medicine. Also it only takes 2 weeks for the wound to heal not the 8 weeks the boy was talking about
HH9 - Mother Figure	Authoritative	Actively Aligning	Lusaka Province	10	Yes	No	Student	Circumcision - This is because it involves the hidden parts which are the private parts	Cleanliness - How they should keep the surrounding clean and smart	The father as he is the head of the house	The father and mother	AGAINST VMMC	N/A	N/A	N/A	PERSONL REASON - She cannot manage to clean the son's wound as she has never how the cleaning is done	PERSONAL REASON - IT takes long to heal, which about 6 weeks and all that time the boy will be in pain	HEALTH REASON - It pains during and after circumcision, believing that the boy being young cannot handle the pain	N/A	FOR VMMC	HEALTH REASON - circumcision protects one from contracting STIs about 99% and also protects a person 60% from contracting HIV	HYGIENE REASON - It helps the boy to clean his manhood without difficulties as compared to someone who has the foreskin which harbors the dirty	None	N/A	N/A	N/A	CONTROL - Himself being circumcised he said he understands that the benefits of circumcision is more than the mere pain that the mother was anticipating	AGAINST VMMC	HEALTH REASON - It pains during and after the circumcision	HEALTH REASON - It takes 8 weeks to heal according to what his friends told him	None	N/A	N/A	N/A	N/A	The neighbor of the next door encouraged her to take the boy as she also took her two sons for VMMC	Yes	The friend who is the neighbor next door	The pain may be there but not for too long after circumcision but it doesn’t pain during the procedure because they give an injection to stop the pain	in person at home	LEARNER - She was getting more information on how it will be handled and how long the wound is likely to heal	No	N/A	N/A	N/A	N/A	Yes	The father	It doesn’t pain during the procedure because they give medicine. Also it only takes 2 weeks for the wound to heal not the 8 weeks the boy was talking about
HH9 - Young Man	Authoritative	Actively Aligning	Lusaka Province	10	Yes	No	Student	None	Circumcision - When is the boy likely to be taken for circumcision	The father as he is the head of the house	The father and mother	AGAINST VMMC	N/A	N/A	N/A	PERSONAL REASON - The mother had fear about how much pain the would go through after being circumcised	PERSONAL REASON - The mother thought what if during cutting they make a mistake, the boy might die	N/A	N/A	FOR VMMC	HYGIENE REASON - The father told the boy that it makes a person to be clean and not smelling when one comes from urinating because of the foreskin that keeps dirty	HEALTH REASON - The was told circumcised people are protected form different kind of diseases(He wasn’t told what kind of diseases)	None	N/A	N/A	N/A	CONTROL - The son believed that the father wanted the best for him	AGAINST VMMC	HEALTH REASON - It pains after the circumcision because the medicine they give would have been finished and then the pain starts	HALTH REASON - The child will have a wound for 8 weeks according to his friends	None	N/A	N/A	N/A	N/A	The neighbor who took two of the boy's friends encouraged the mother to also take the boy just like she did	Yes	The mother friend who stays next door	The mother was told by the neighbor that if my friends were taken how can he fail	in person at home	LISTENER - He was also listening the advise that was being given by their neighbor	No	N/A	N/A	N/A	N/A	Yes	Father and mother	The wound heals within 2 weeks and when it comes to pain it doesn’t pain during the procedure because they give injection
HH1 - Father Figure is the elder brother (The father is never around home)	Authoritarian	Actively Aligning	Lusaka Province	15	No	Yes - Not circumcised	Student	None	Covid-19	Father	Father, Mother and the children - the father always has the final say in decisions	FOR VMMC	HYGIENE REASON - Wife normally says, one who is circumcised has no problems when cleaning his manhood. Even when you have not taken a bath on that particular day you may not be as dirty as the one who is not circumcised	HEALTH REASON - Helps protect one from STIs when starts to involve themselves in sexual activities	None	N/A	N/A	N/A	N/A	AGAINST VMMC	N/A	N/A	N/A	PERSONAL REASONS - The brother believes that a male who is circumcised plays around, so for example, he doesn’t play around with ladies so why should he go circumcision?	PERSONAL REASON - Mother has always been saying its for hygiene, but the brother believes that at his age he can not fail to clean manhood even if he is not circumcised	None	EVIDENCE - it is very difficult to convince him as to why one should go for VMMc; as he believes VMMc is a debut to being sexually active	AGAINST VMMC	N/A	N/A	N/A	PERSONAL REASON - The boy believes that it takes long to heal, which may take about a month and by then the schools would have already opened thereby disturbing him to go school	PERSONAL REASON - He thinks the doctors can cut his entire penis	None	Evidence - doesn’t have anything to convince him that the brother is also not circumcised	The youngest brother had issues and problems when it comes to urinating. When the mother took him to the clinic the doctor advised that the solution to the problem can be circumcision. And now she has been encouraging every male child to consider going for VMMC	No	N/A	N/A	N/A	N/A	Not yet. He still not seem to be interested in VMMC	Mother	Health Reason - You may not know the sexual activities of your partner, It protects one from contracting STIs just in case. There is also a hygiene purpose, one is able to keep himself clean all the times	In person	Investigator/Learner - That’s when he is getting to learn about the benefits of VMMC, though not yet convinced	Yes	The mother	One wont have unwanted particles on the manhood. And also circumcised people don’t die with STIs
HH1 - Mother Figure	Authoritarian	Actively Aligning	Lusaka Province	15	No	Yes - Not circumcised	Student	None	Medical Male Circumcision	Mother and Mother depending on the situation	Father and Mother.	FOR AND AGAINST VMMc	Health Reason - Protection from STIs when one starts to involve himself in a sexual relationship	Hygiene reason - Easy to clean himself without having problems	None	HEALTH REASON - Fear of the pain the child would go through during and after VMMC	HEALTH REASON - Not sure of the healing process and how long it will take to heal	PERSONAL REASON - Doesn’t have an idea of how she would be able to help clean the wound as she doesn’t have an experience of that	EVIDENCE - she has never seen anyone cleaning so she might need help with that.	AGAINST VMMC	N/A	N/A	N/A	Health Reason - the father has always been saying it takes time to heal thereby disturbing the boy from his school programs	Health Reason - The pain is just too much during and after the procedure which he believes a young man like his son cannot manage to handle	PERSONAL REASON - The father believes that a child has to make his own decisions when he grows up, not parents making decisions on his behalf	Evidence - it is very difficult to bring something that can convince him for as why should go for VMMC	AGAINST VMMC	N/A	N/A	N/A	Health Reason - Fear of entire penis being cut. The son thinks the whole penis will be cut from him	Health Reason - he thinks it really takes long to heal	Health Reason - His fear is that he will be in pain all this time before it heals	Evidence - Mother cant really convince him with anything for also doesn’t know how it is done	It was the youngest son's health problem that triggered the change. The boy was finding it difficult to urinate and the doctor advised that the solution can only be circumcision, that is what led to the mothers change of mind.	Yes	The doctor at the nearby clinic when the mother took the child for treatment	HEALTH REASON - Circumcision really helps and protects one from STIs. HYGIENE - Cleanliness and, the boy will find it easy to urinate without difficulties unlike,in the case of the younger brother who has complications when it comes to urinating. The doctor also advised the mother on how to clean the wound, he said its not even difficult to clean the wound, just like she was able to clean her ope…	At the clinic. This was when she had taken the last born who had some problem while urinating	Learner - She was getting more information about the procedure as she was a little bit behind about VMMC	No	N/A	N/A	N/A	N/A	Yes	The mother at home and also his cousin whom he plays with who is circumcised	A circumcised person can not die with STIs because he is protected and also his manhood will be clean without the dirt that causes some other infections
HH1 - Young Man	Authoritarian	Actively Aligning	Lusaka Province	15	No	Yes - Not circumcised	Student	None	Medical Male Circumcision	Mother	Father, Mother and the children	FOR VMMC	Health Reason - Protection from HIV/AIDS.	None	None	N/A	N/A	N/A	N/A	AGAINST VMMC	N/A	N/A	N/A	The father is against VMMC but the boy has no idea why he is against	None	None	Control - The boy couldn’t tell his dad what to do and that’s why the mother is still trying her best to convince him	AGAINST VMMC	N/A	N/A	N/A	Health Reason - the boy thinks that it may take long to heal(about 4 to 5 weeks) which may make him not to go back to school when schools open in 2 weeks time	Health Reason - He has fear of the pain during and after the procedure.	None	Evidence - No one has really told him how long it can take to heal	The fact that his first cousin went through it convinced him that he can equally do it in addition, the mother has been trying to convince him due to the problem his younger brother has. He said he might get the same problem if not circumcised	No	N/A	N/A	N/A	N/A	No	N/A	N/A	N/A	N/A	Yes	Mother	Mother said a circumcised person cannot die with STIs because he is protected. she also said the manhood will be clean without the dirt in that was, one can avoid some other infections
HH5 - Father Figure	Permissive	Actively Aligning	Lusaka Province	11	Yes	Yes - Elder brother is circumcised	Student	None - the father doesn’t think there can be a matter that can be personal	Covid 19 - everyone should follow all the health guidelines as we seeing people dying on daily basis	The mother - who is very particular when it comes to observing health guidelines	Both parents - the mother and the father	AGAINST VMMC	N/A	N/A	N/A	PERSONAL REASON - The mother believes that the boy is still young and should wait until he can make his own descisions. At least if he reaches above 15yrs probably by that time he would have understood the benefit of VMMC by himself	HEALTH CONCERN - Even after birth she had fear of seeing the boy in pain this has caused a delay on VMMC happening.	None	EVIDENCE - the father has failied to convince the mother to why her son should undergo VMMC and she will have the job of cleaning the wound due to the father working most of the time.	FOR VMMC	RELATIONSHIP CONCERN - The father believes that the boy needs to be circumcised as he might start to involve himself in sexual activities any time soon	HYGIENE - It helps one to be clean in case he fails to wash his manhood properly	FAMILY REASON - He wants his son to be circumcised as he is also circumcised	N/A	N/A	N/A	N/A	FOR VMMC	He saw his friends were circumsised and he wants the same.	None	None	None	None	None	None	The father has always wanted that the boy should also go for VMMC but never thought of when that should be done as the mother has always been reluctant to do so	Yes - but still seem to be very reluctant on taking the boy for the procedure	The nurse at the clinic and the father	Circumcision can be done at any stage and is has also reached an age that the boy might start indulging into sexual activities	In person at home, by the father and also at the clinic by the father	REINFORCER - He was trying to reinforce the information the mother got from the clinic	No	N/A	N/A	N/A	N/A	No	N/A	N/A
HH5 - Mother Figure	Permissive	Actively Aligning	Lusaka Province	11	Yes	Yes - Elder brother is circumcised	Student	None - keeping something to yourself may lead to death. A problem must be shared and resolved.	Covid 19 - is now a topic of the day we should be able to follow all wat the ministry of health are telling us	it was agreed to follow all the health guidelines put in place and the father is the final descision maker.	Both parents - the mother and the father both agrred that it was necessary. It is not always that the father can make final decision, there are times when he would also hear what the mother has to say	AGAINST VMMC	N/A	N/A	N/A	PERSONAL REASON - The mother still believes that the boy is still young as the father was circumcised at 18yrs, The parents thoughts arre that they wait until he can make his own descisions. The plans of the parents is that they will again the topic 2 to 3 years from now so that they see how he would take it at that time, maybe he would have understood the benefit of VMMC by himself	PERSONAL REASON - She can't endure the seeing her undergo the pain moreover, she will be the one cleaning the wound and not anyone else	None	N/A	FOR VMMC	HYGIENE REASON - Able to clean his manhood without difficulties	RELATIONSHIP CONCERN - The father believes that the boy needs to be circumcised as he might start to involve himself into sexual activities any time soon	FAMILY REASON - He wants his son to be circumcised as he is also circumcised	N/A	N/A	N/A	N/A	FOR VMMC	He has no proper reason for going for VMMC, when he saw his friends who are circumcised he requested for it to be done.	None	None	None	None	None	None	The father and mother had once talked about it but they never thought of when that should be done until the boy brought up the issue that is when, they decided it should be done as soon as possible	Yes	The father influenced the mother	Circumcision can be done at any stage and is has also reached an age that the boy might start indulging into sexual activities	In person at home	Listener - The mother was getting the message from the fatherand learn	No	N/A	N/A	N/A	N/A	No	N/A	N/A
HH5 - Young Man	Permissive	Actively Aligning	Lusaka Province	11	Yes	Yes - Elder brother is circumcised	Student	None	VMMC - was talking to mother about the plans of going for VMMC	The father told the boy that the time he feels he is ready then he should let the parents know so that they take him	Father and mother	FOR VMMC	HEALTH REASON - The mother to the boy told him that VMMC would protect him from getting diseases but, he doesn’t know which diseases they are. And aprt from diseases, the mother also said circumcised people don’t have the dirty inside their manhood as they will be able to keep themselves clean	None	None	N/A	N/A	N/A	N/A	FOR VMMC	HEALTH REASON - Just like the mother, the father told him going for VMMC will protected him from a number of diseases; but he doesn’t know which diseases are those	FAMILY REASON - The father told him that every man in the family does circumcise	None	N/A	N/A	N/A	N/A	FOR VMMC	Father and mother told the boy that he would be protected from diseases but never mentioned what kind of diseases he going to be protecting himself from. This made him curious and developed an interest in VMMC	None	None	None	None	None	None	the young boy saw that his friends were circumsised and he wanted to do likewise so as to not feel left out.	No	N/A	N/A	N/A	N/A	No	N/A	N/A	N/A	N/A	No	N/A	N/A
HH17 - Father Figure is the elder brother (Actual figure is late)	Permissive	Actively Aligning	Lusaka Province	16	YES	YES - The elder brother is circumcised	Student	None - they believe hiding a health matter is like killing your. But if you share it means you are lessen	The young man's health condition. The boy has sickle cell anemia	There was an agreement by all of them but the sister was one who brought and idea and a suggestion	Everyone in the family (the brother, the sister and the young man), but the elder brother would SOMETIMES have a final say	AGAINST VMMC	N/A	N/A	N/A	HEALTH CONCERN - The boy has sickle cell anemia, the fear was what if he loses more blood during the process	PERSONAL CONCERN - The boy was still young and needed to grow a little bit	None	Bothe never had information, so they needed to find out first	AGAINST VMMC	N/A	N/A	N/A	HEALTH CONCERN - The boy has sickle cell anemia, the fear was what if he loses more blood during the process	PERSONAL CONCERN - The boy was still young and needed to grow a little bit	None	Bothe never had information, so they needed to find out first	FOR VMMC - really wanted to go	SOCIAL CONCERN - He saw his friends who were circumcised and had also advised him to do that	None	None	N/A	N/A	N/A	N/A	Knowledge is power, after having the information and knowledge about the condition of the young man(sickle cell anemia) and the age of the child which they believe was young	Yes	Health bloggers - She was finding answers on the internet by herself	VMMC can be done at any age whether young or old. And also concerning the health condition of the boy, she found out that doctors will be able to handle the situation whether to do at that time or wait a little bit	On the internet	RECOGNIZER - They knew it was the right thing to do and a idea to follow	Yes	The sister - She was finding answers on the internet by herself so that she can find the solution to the problem	VMMC can be done at any age whether young or old. And also concerning the health condition of the boy, she found out that doctors will be able to handle the situation whether to do at that time or wait a little bit	On the internet	LEARNER - Getting to learn the findings of her sister(the mother figure) which made a lot sense	NO - this is because the young brother at this point wasn’t available and they had to wait until he comes back. And when he came he was the one who had first asked to be taken for VMMC	N/A	N/A
HH17 - Mother Figure is the elder sister (Actual mother is late)	Permissive	Actively Aligning	Lusaka Province	16	YES	YES - The elder brother is circumcised	Student	None - there is no situation which should be secret according to her	The elder brother's condition who has Tuberculosis. Trying to find a solution as a family on what should be done about the Tb condition	It was the sister because she had done some research on how the elder brother can be helped	All the family member, which includes, brother, sister and the young man	AGAINST VMMC	N/A	N/A	N/A	HEALTH CONCERN - It was too hot for one to go for VMMC as we believe when it is hot it becomes so painful	PERSONAL REASON - They never had anyone who could help with cleaning of the wound for none of them had idea how to do it	HEALTH REASON - Not sure if it was ok for him to go for VMMC when he is a sickle. The young man has sickle cell	Was still finding solution by doing some personal research	AGAINST VMMC	N/A	N/A	N/A	HEALTH REASON - It was too hot for one to go for VMMC as we believe when it is hot it becomes so painful	PERSONAL REASON - They never had anyone who could help with cleaning of the wound for none of them had idea how to do it	HEALTH REASON - Not sure if it was ok for him to go for VMMC when he is a sickle. The young man has sickle cell	Couldn’t convince him because they were both not sure of what to do	FOR VMMC - really wanted to go	SOCIALCONCERN - He saw his friends who were circumcised and had also advised him to do that	None	None	N/A	N/A	N/A	N/A	When the cousin who accepted to be cleaning the wound came and from now up to June it will be cold which is the better time for the procedure to avoid the pain that’s when the decision was made that now they can go. And also the assurance that nothing bad can happen regardless of the boy's health condition	Yes	The cousin who came and also knowledge about the boy's health condition and whether	The cousin assured her that she will be cleaning the wound for the brother. Also the information gotten from the internet not having any effect when one has sickle cell	Health condition on the internet and assurance of cleaning the wound from the cousin	Investigator/Learner - She took time to research and find solutions to how they can handle the brother's health condition	Yes	The cousin who came and assured them of cleaning the boy's wound, also knowledge they had gotten about the boy's health condition who has sickle cell and waiting for the right whether condition	The cousin assured the family that she will be cleaning the wound for the brother. Also the information gotten from the internet about not having any effect when one has sickle cell and undergoes a VMMC procedure	Health condition on the internet and assurance of cleaning the wound from the cousin	Connector - She helped the brother to understand more about this as she is more into finding results to every problem	NO - this is because the young brother at this point wasn’t available and they had to wait until he comes back. And when he came he was the one who had first asked to be taken for VMMC	N/A	N/A
HH17 - Young Man	Permissive	Actively Aligning	Lusaka Province	16	YES	YES - The elder brother is circumcised	Student	None - there is no situation which should be secret according to him. H shares every condition with his brother and sister	COVID 19 - that e should be following all the measures put for this disease	The brother - because he is the one taking care of us all	Brother and sister	AGAINST VMMC	N/A	N/A	N/A	PERSONAL CONCERN - she said the boy was still young and needed to grow a little bit	None	None	No idea	FOR VMMC	SOCIAL CONCERN - It should be done by every male child	FAMILY REASON - Everyone in the family including the elder brother has done it	None	N/A	N/A	N/A	N/A	AGAINST VMMC up to now he still believes he is still young unless he reaches 18 years to 20 years	N/A	N/A	N/A	PERSONAL REASON - he believes he is still you young unless he turns 18 years or 20 years	HEALTH CONCERN - He fears the pain during and after the procedure	None	The elder sister has been in support that the boy shouldn’t go because he is still young	There is no change yet, it is only the elder brother who says the boy can now go, that he has reached the age. But the boy and the sister still believes need some time	Not yet. Still believes the boy is young	N/A	N/A	N/A	N/A	No - he has always been for the idea that the boy should go for VMMC	N/A	N/A	N/A	N/A	Not yet - still believes he is he is still young and need to grow a little bit to about 18 to 20 years	N/A	N/A
HH21 - Father Figure	Authoritative	Actively Aligning	Lusaka Province	10	Yes	No	Student	HIV is too personal, can only be shared between partners	Circumcision - The family was trying to find out if the boy would be willing to go for circumcision now	Father - he is the head of the house	Both parents	FOR VMMC	HYGIENE REASON - The child will be able to clean himself without any difficulties removing the dirt that remain after urinating	None	None	N/A	N/A	N/A	N/A	FOR VMMC	HYGIENE REASON - People who are circumcised are ever clean and don’t keep the dirt on their manhood which causes them to have unwanted bacteria	HEALTH REASON - Circumcised people involved in sexual intercourse are protected from getting STIs such as Syphilis, Gonorrhea and others	None	N/A	N/A	N/A	N/A	AGAINST VMMC	N/A	N/A	N/A	PERSONAL REASON - The boy has fear of the pain after the procedure	PERSONAL REASON - He believed what his already circumcised friends said to him that it takes about 5 to weeks to heal which means he will be in pain all that time	None	This is because he always refers to what his friends next door had said about the pain and healing time	There is no change as the boy is feeling confused getting first hand information on VMMC experience from his peers; with no one to verify otherwise	N/A	N/A	N/A	N/A	N/A	N/A	N/A	N/A	N/A	N/A	Not yet - the parents are still negotiating with the boy so that he can willingly go for VMMC	The parents are positively influencing him while his friends are still instilling fear in him talking about losing too much blood and the pain during the procedure	According to his friends, VMMC pains during the procedure and it also takes time to heal while the parents are saying he will be a healthy person by not contracting sexually transmitted diseases
HH21 - Mother Figure	Authoritative	Actively Aligning	Lusaka Province	10	Yes	No	Student	HIV status should remain personal	Circumcision - how are they going to convince their son to accept	Father - he is the head of the house	Both parents - unless if it is something which involves the child we would allow him to be there	FOR VMMC	HEALTH REASON - Circumcision prevent someone involved in sexual activities from STIs 100% and prevent about 90% of HIV	HEALTH REASON - VMMC protect women from getting cervical cancer from the uncircumcised men because of the foreskin that harbors the HPV bacteria	HYGIENE REASON - Circumcised people don’t keep the dirt inside their manhood as they do not have the foreskin that keeps the dirt	N/A	N/A	N/A	N/A	FOR VMMC	HEALTH REASON - Circumcision prevent someone who is involved in sexual activities from STIs 100% and prevent about 90% of HIV	HEALTH REASON - VMMC protect women from getting cervical cancer from the uncircumcised men because of the foreskin that keeps the HPV bacteria	HYGIENE REASON - Circumcised people don’t keep the dirt on their manhood for the foreskin that keeps the dirt is removed	N/A	N/A	N/A	N/A	AGAINST VMMC	N/A	N/A	N/A	PERSONAL REASON - The boy has fear of the pain after the procedure. This is because he saw what his friends who came back from being circumcised were going through and shared their experience with him	PERSONAL REASON - He believed what his already circumcised friends said to him that it takes long to heal which is about 6 weeks, and all that he will just be feeling pain	None	He still believes that if his friends who went through it are the ones saying that, how can the parents say it doesn’t hurt	There is no change as the boy is feeling confused getting first hand information on VMMC experience from his peers; with no one to verify otherwise	N/A	N/A	N/A	N/A	N/A	N/A	N/A	N/A	N/A	N/A	The boy hasn’t changed yet - the parents are still negotiating with the boy so that he can willingly go for VMMC	The parents are positively influencing him while his friends are still instilling fear in him talking about losing too much blood and the pain during the procedure	VMMC pains during the procedure and it also takes time to heal
HH21 - Young Man	Authoritative	Actively Aligning	Lusaka Province	10	Yes	No	Student	None	Circumcision - parents where asking the boy if he would want to go for circumcision	Father - he is the head of the house	Father and Mother	FOR VMMC	HYGIENE REASON - The mother said people who are circumcised don’t have dirt on their manhood, Dirt causes diseases such as syphilis and Gonorrhea	None	None	N/A	N/A	N/A	The parents believes that what they know is better than the boy, so the boy cant change his parents	FOR VMMC	HYGIENE REASON - Circumcised people are very clean as compared to those who are not because their foreskin is removed. Foreskin keeps the dirty after urinating	None	None	N/A	N/A	N/A	The parents believes that what they know is better than what the boy knows, so the boy cant change his parents	AGAINST VMMC	N/A	N/A	N/A	PERSONAL REASON - The boy's friends told him that they lost a lot blood during the procedure. So, his fear is that he might die because of losing blood	PERSONAL REASON - His friends also said the wound takes long to heal, about 6 weeks thereby living in pain all that time	PERONAL REASON - It pains during the procedure	N/A	The boy told the parents that he will tell them when he is ready for he is not ready at the moment because of the fear of pain	N/A	N/A	N/A	N/A	N/A	N/A	N/A	N/A	N/A	N/A	No - The boy is the one who is still against right now and the parents are still trying their best to convince him	The boy's friends are negatively influencing him while his parents are positively influencing him	His friends are saying that he will lose more blood during the procedure thereby making him think he might die, while his parents are telling him the positive reason for circumcision which for hygiene purposes and health purpose
HH25 - Father Figure	Authoritarian	Actively Aligning	Lusaka Province	12	Yes - He was circumcised when he was 24 years	No	Student	None - We believe no one should hide the sickness, if someone is hiding a sickness they are killing themselves because you cant be helped	How people can protect themselves from STIs	Father as the head of the house	Father and mother then share it to the children	FOR VMMC	HEALTH REASON - He will be protected 100% from the STIs	HEALTH REASON - A circumcised individual reduces chances of contracting HIV/AIDS	HYGIENE REASON - After sex it is very easy to clean which makes one to be always clean and not smelling	N/A	N/A	N/A	The mother is very difficulty to change her mind when she believes what she is doing is right	AGAINST VMMC	N/A	N/A	N/A	No one will have enough time to take care of the young as both parents are ever busy	When one is circumcised its like a sickness which requires much attention	He believes the boy is still young and he cannot handle the pain he will be going through after the procedure	The mother couldn’t convince the father as she also understansds the parents are too busy to take care of the boy after procedure.	FOR VMMC	PERSONAL REASON - He saw his friends who were circumcised and they shared with him how it helps in terms in cleanliness, i.e no dirt inside your manhood	None	None	N/A	N/A	N/A	Because his mother has always been influencing him to take that step of going for it. Therefore it was difficulty to convince the boy otherwise as he is most of the time found with the mother	The mother is willing to take time off from her business to take care of her son during the healing process after VMMC.	She has always wanted the boy to go	N/A	N/A	N/A	N/A	Yes	The mother	The mother will give herself time off to take care of the boy until he gets healed	The mother at home	Consensus Builder - the father acknowledged what the mother suggested that she will find time to take care of the son during the healing process	Was for it	N/A	N/A
HH25 - Mother Figure	Authoritarian	Actively Aligning	Lusaka Province	12	Yes - he is circumcised before they married	No	Student	None - when a sickness has been shared that’s when you can find the solution	How each one of us should keep themselves clean, which includes cleanliness on the body by taking a bath regularly and keep the surrounding clean	The mother - because the husband drinks alcohol too much, most of the times he is drank	Father and mother	FOR VMMC	RELATIONSHIP BENEFIT - Most women would prefer having sex with a circumcised person because of cleanliness and avoid getting cervical cancer from uncircumcised men who have an HPV bacteria	HYGIENE REASON - Circumcised men are clean at all times because they do not have a foreskin which keeps the dirt	HEALTH REASON - The chances of contracting STIs is minimal as compared to someone who is not circumcised	N/A	N/A	N/A	N/A	AGAINST VMMC	N/A	N/A	N/A	He was worried about who will be taking care of him and who will be take him for the procedure as they are both busy with work	None	None	N/A	AGAINST VMMC	N/A	N/A	N/A	PERSONAL REASON - It pains during and after the procedure	PERSONAL REASON - The information the boy has is that it takes long to heal which is about 6 weeks and all that time the boy will just be in pain	N/A	The father had so much influence of the boy because he said after the procedure its like one is sick who needs more attention and care	The mother will suspend all her business programs to just pay attention to the young man until he gets well	She has always wanted the boy to go	N/A	N/A	N/A	N/A	Yes	The mother	The mother said she will stop doing her business for that particular time until the boy is well	The mother at home	Advocator - The mother has always been asking the husband to take the boy for VMMC	Yes	The mother	Circumcision doesn’t pain during the procedure because they give injection so that it does not pain. And then after the procedure it may pain but just for days
HH25 - Young Man	Authoritarian	Actively Aligning	Lusaka Province	12	Yes	No	Student	None	When are they taking the boy for VMMC	Father and Mother	Father and mother	FOR VMMC	HYGIENE REASON - When one is circumcised he is assured of being clean all the time, in case you haven't taken a bath you can just clean the manhood and you will be better that someone who is not circumcised	None	None	N/A	N/A	N/A	The boy couldn’t control the mother as he believes the mother knows things better he does	FOR VMMC	HYGIENE REASON - It keeps a manhood always clean and able to clean himself so easily	None	None	N/A	N/A	N/A	N/A	AGAINST VMMC	N/A	N/A	N/A	PERSONAL REASON - It pains during and after the procedure	PERSONAL REASON - It takes about 6 weeks to heal. The fear is that he will in pain for all that time	N/A	N/A	The mother told the boy that it doesn't pain during the procedure because they give an injection which makes one not to feel any pain	She has always wanted the boy to go	N/A	N/A	N/A	N/A	No	N/A	N/A	N/A	N/A	Yes	The mother	Circumcision doesn’t pain during the procedure because they give injection so that it does not pain.
HH29 - Father Figure	Permissive	Actively Aligning	Lusaka Province	13	Yes	No	Student	None - When you share a health problem that’s when you can find help. Maybe someone is also going through what you are also going through	Water and Sanitation - Water should be treated by adding Chlorine or boiling	It was a joint decision as the mother was the one who brought up the topic	The entire family which includes the father, mother and the children	FOR VMMC	HYGIENE REASON - The foreskin is have been removed so that the dirt which normally is found in there wont be there	HEALTH REASON - A circumcised person is being protected from diseases such syphilis and gonorrhea	HEALTH REASON - It protect woman from getting cervical cancer when they meet with the uncircumcised person because of the HPV bacteria found in the foreskin	N/A	N/A	N/A	Because the wife had seen children who have been circumcised after birth and at 10yrs, so couldn’t wait knowing that was right time	AGAINST VMMC	N/A	N/A	N/A	PERSONAL REASON - The father was waiting for the boy to reach at least 15 years believing that would likely be the time he might start to involve himself into sexual activities	PERSONAL REASON - At least he should be in grade 9 when he also understands more about circumcision probably they would learnt more from school	PERSONAL REASON - And he was also waiting for the time when he comes back from work as he is normally not with the family most of the time	N/A	FOR VMMC	HYGIENE REASON - The mother told the son that people who are not circumcised die fast because they are keeping the dirt staff inside their penis	HEALTH REASON - When he starts to involve himself into sexual activities, he will get STIs if not circumcised	None	N/A	N/A	N/A	Because the mother who has always been with the boy is influencing	The father changed his mind when the health workers were sensitizing in the community about circumcision, that’s when the mother called him for more information so that the father can be convinced, coupled with the information gotten from the Television adverts, there has been an advert that has been running about circumcision	N/A	N/A	N/A	N/A	N/A	Yes	Community Health Workers who were sensitizing about VMMC	Circumcision can be done immediately after and also even at 10years. Now that the boy is 13 it is the right time	For the father it was in person at home from the health workers it during their community sensitization and from his wife via phone	N/A	N/A	N/A	N/A
HH29 - Mother Figure	Permissive	Actively Aligning	Lusaka Province	13	Yes	No	Student	None	Circumcision - This was the last discussion as started discussing this immediately after the recruiter passed through. Before the recruiter they discuss how water should be treated before drinking	The father as the head of the house	Both parents and the children	FOR VMMC	HEALTH REASON - Circumcision reduces the chances of contracting HIV	HYGIENE REASON -The foreskin normally if not cleaned well it keeps the dirt that may result into some infections because of the dirty(couldn’t mention what infections are those	HEALTH REASON - It protect woman from getting cervical cancer when they meet with the uncircumcised person because of the HPV bacteria found in the foreskin	N/A	N/A	N/A	N/A	AGAINST VMMC	N/A	N/A	N/A	PERSONAL REASON - The father said the boy is still young at least if he can be 15yrs. He feels at the moment the boy cannot involve himself into sexual activities	None	None	He wasn’t around, so mother never wanted to be arguing with him on the phone but was waiting for him to come then they discuss in person	FOR VMMC	HYGIENE REASON - The mother told the boy that people who are not circumcised die fast because of the skin in front of the penis which keeps the dirty	HEALTH REASON - When he starts to involve himself into sexual activities, he will get STIs if not circumcised	HEALTH REASON - People who are circumcised they will never die with HIV/AIDS	N/A	N/A	N/A	N/A	Luckily, when the father came on one of the weekends, there was a community sensitization on circumcision by the health worker while they were at home and they inquired from them how it can be done and the health workers helped, that’s how the father changed	N/A	N/A	N/A	N/A	N/A	Yes	The mother who has always been asking him and then the health workers also contributed	Waiting for the boy to reach 15 might be too late, what if he starts to involve himself into sexual activities before he is even circumcised then he first sleeps with an infected person, the boy is going to blame the parents	For the mother it was in person at home from the health workers	Reinforce - She tried by all means to make sure that the husband understands and change immediately	N/A	N/A	N/A
HH29 - Young Man	Permissive	Actively Aligning	Lusaka Province	13	Yes	No	Student	None	Hygiene - how our bodies and the entire yard should be kept clean	Father and mother and they told the whole children	Father, mother and all the children	FOR VMMC	HYGIENE REASON - The foreskin is have been removed so that the dirt which normally is found in there wont be there	HEALTH REASON - A circumcised person is protected form diseases such syphilis and gonorrhea	None	N/A	N/A	N/A	N/A	AGAINST VMMC	N/A	N/A	N/A	FAMILY REASON - The mother said they are waiting for the father to come back as he works out of town. He normally just come in the weekends	None	None	The boy was respecting father's decision as he cannot argue with him being a parent	FOR VMMC	HYGIENE REASON - The mother told the boy that people who are not circumcised die fast because of the skin in front of the penis which keeps the dirty	HEALTH REASON - When he starts to involve himself into sexual activities, he will get STIs if not circumcised	None	N/A	N/A	N/A	N/A	When the father came back from where he works he just said he will take me for circumcision anytime soon	N/A	N/A	N/A	N/A	N/A	Yes	The mother said he was going to talk to the father when he comes back from work as he was still out of town	The boy never heard what the mother said to his father, but what he knows is that his mother talked to him	At home - Boy heard the mother asking the father if the boy was going to be taken anytime soon	Listener - The boy was just waiting and listening to what mother was saying	N/A	N/A	N/A
HH33 - Father Figure	Authoritative	Actively Aligning	Lusaka Province	17	Yes	No	Student	Unless if there is one with STIs between husband and wife	Covid19 - How they should take care of themselves so that they shouldn’t get the diseases	Father as the head of the house	Parents discuss and then shared it with the children	FOR VMMC	HYGIENE REASON - A person who doesn’t have a foreskin doesn’t have the dirt in their penis thereby keeping themselves clean even after sexual intercourse	HEALTH REASON - It takes long for one to be infected with the STDs	None	N/A	N/A	N/A	N/A	FOR VMMC	HYGIENE REASON - A person who doesn’t have a foreskin doesn’t have the dirt in their penis thereby keeping themselves clean even after sexual intercourse	HEALTH REASON - It takes long for one to be infected with the STDs	None	N/A	N/A	N/A	N/A	AGAINST VMMC	N/A	N/A	N/A	PERSONAL REASON - It takes long to heal	PERSONAL REASON - It pain too much after the procedure	None	Because his friends where negatively influencing him because of their experience	He is still reluctant and hasn’t made up his decision yet.	N/A	N/A	N/A	N/A	N/A	N/A	N/A	N/A	N/A	N/A	Not yet but still considering	Father and Mother are positively influencing him while the friends are negatively influencing him	It may pain but just for a short time. The benefits of circumcision are better than the pain one can go through
HH33 - Mother Figure	Authoritative	Actively Aligning	Lusaka Province	17	Yes	No	Student	None	Covid19 - That everyone before leaving the house should make sure that they put on face masks	Father as the head of the house	Both parents discuss and then they would share it with the children if need be	FOR VMMC	HEALTH REASONS -Parents believes the young man has probably started to involve himself into sexual activities, so they want to help him before contracts any STIs	None	None	N/A	N/A	N/A	N/A	FOR VMMC	HEALTH REASONS -Parents believes the young has probably started to involve himself into sexual activities, so they want to help him before contracts any STIs	None	None	N/A	N/A	N/A	N/A	AGAINST VMMC	N/A	N/A	N/A	PERSONAL REASON - The procedure itself is very painful and also after the procedure because of the wound	None	None	Because his friends where negatively influencing him because of their experience	He is still trying to make up his decision	N/A	N/A	N/A	N/A	N/A	N/A	N/A	N/A	N/A	N/A	Not yet but still considering	Father and Mother are positively influencing him while the friends are negatively influencing him	Circumcision makes one to live a long life and also the pain may just be for few days
HH33 - Young Man	Authoritative	Actively Aligning	Lusaka Province	17	Yes	No	Student	None	Circumcision - What exactly are the benefits of VMMC	Father as the head of the house	Both parents	FOR VMMC	HEALTH REASONS - Circumcised person protects himself from contracting HIV and Syphilis	None	None	N/A	N/A	N/A	Because the mother had the perfect reason to why her son should be circumcised, so the son could change the mother	FOR VMMC	HEALTH REASONS - Circumcised person protects himself from contracting HIV and Syphilis	None	None	N/A	N/A	N/A	Because the mother had the perfect reason to why her son should be circumcised, so the son could change the mother	AGAINST VMMC	N/A	N/A	N/A	PERSONAL REASON - It pains after the process	PERSONAL REASON - Uncircumcised people would laugh at the you walk	None	N/A	His parents have assured him that the pain will be there but just for few days	N/A	N/A	N/A	N/A	N/A	N/A	N/A	N/A	N/A	N/A	Yes	Father and mother	A circumcised person is protected from permanent diseases such as HIV
[truncated: 22 more columns]

## Sheet: ACTIVELY ALIGNING analysis
	PAR STYLE	PRE ALIGNING / RELEVANCE		PATTERNS		ANTICIPATING		NOT ADVOCATING / JUST CIRCUMCISED		ADVOCATING
		(# of HHs) barrier 1 / driver 1	influencer 1	BARRIER THEME	SPECIFIC BARRIER	(# of HHs) barrier 1 / driver 1	influencer 1	(# of HHs) barrier 1 / driver 1	influencer 1	(# of HHs) barrier 1 / driver 1	influencer 1
BARRIERS
	permissive	(3) Boy is too young (10) to endure the pain - wait until he's older		Anticipated Conflict	Parents come from tribes with opposing views
	permissive	(2) Lack of confidence in the clinic		Respect for Agency	Young man unwilling to agree
	permissive	anticipated shame of being laughed at by sisters due to bandage		Lack of Access	Parent unavailable to engage in discussion
	permissive	Son following the beliefs of the father over the mother		Uncertainty	Uncertainty of wound care responsibility
				Uncertainty	Uncertainty in young mans ability to care for wound
	permissive	Son unwilling to provide assent (due to fear and shame)		Anctipcated Shame	Anticipated parental shame of tending to wound
	permissive	parent comes from tribe that doesn't support VMMC		Distrust	Distrust in quality of clinic / healthcare professionals
	permissive	painful healing experienced by family friend		Respect for Agency	Young man is too young to decide
	permissive	(2) Son is afraid to talk to his father about VMMC
	permissive	fear of pain of procedure	other boys
	permissive	Avoidance of initial familiy discussion because of tribal misalignment	father and mother
	permissive	Health workers seen as breaking family rules by discussing VMMC against tribal norms	health care workers
	permissive	Desire to protect child - father had poor experience and wants to shelter him (and using tribal belief to do so)
	permissive	Parents both work, so no one will be able to care for the child during healing	mother
	permissive	Need to wait until boy is old enough to make his own decisions (perceived to be around 15)
	permissive	Father wasn't circumcised until 18, so that is the right age
	permissive	Mother is unwilling to clean the wound
	permissive	Previously unaware that VMMC is something parent should be thinking about at this age	mother
	permissive	Parent disagreement on expected age of sexual debut (sooner v later)
	permissive	Healing takes longer in the summer so should discuss in winter
	permissive	Pre-existing condition of boy is percieved as a risk (sickle-cell anemia) - not sure how to know
	permissive	parents feel confused about how to treat the wound during healing
	permissive	boy feels he's too young - should be 18 or 20y
	permissive	father believes boy won't be sexually active until 15, so that is the right age
	permissive	Father works out of town and comes home on weekend - barrier to family engagement on topic
	permissive	Mother is hesistant to have discussion/debate with father over the phone (since he is often away from work)
	authoritarian	mother from non circ tribe		Anticipated Loss	Anticipated loss of young mans ability to perform household duties while healing
	authoritarian	not following family (non circ) can cause disputes		Lack of Benefit Knowledge	Lack of knowledge about health benefits
	authoritarian	mothers antipated pain of healing		Anticipated Conflict	Fear of punishmnet by parent if discussed
	authoritarian	(3) little knowledge of benefits / evidence		Anticipated Conflict	Females prohibited from discussing mens issues
	authoritarian	impotence/fertility	community stories	Anticipated Loss	Anticpated loss of wages while caring for young man
	authoritarian	(2) mother doesn't want to tend to sons wound		Anctipcated Shame	Anticipated parental shame of tending to wound
	authoritarian	father doesn't want to discuss VMMC		Anticipated Conflict	Parents come from families with opposing views
	authoritarian	MC from non circ tribe / against family
	authoritarian	(2) MC causes promiscuity thinking they are protected
	authoritarian	(3) fear of being punished by father if he discusses VMMC				note: one parent from non circ the other from circ causes conflict and non discussion
	authoritarian	mother not allowed to discuss VMMC per father
	authoritarian	(5) pain of procedure	friends
	authoritarian	(3) healing complications	community stories
	authoritarian	surgical complications
	authoritarian	(2) missing school / exams
	authoritarian	(3) mother doesn't want to discuss VMMC / anticipated shame
	authoritarian	fear of injections
	authoritarian	(2) mother thinks son is too young / not necessary
	authoritarian	mother can't discuss VMMC with father / ruin marriage
	authoritarian	father from non circ tribe / causes family conflict
	authoritarian	father listening to mother when she is for
	authoritarian	death from blood loss
	authoritarian	(2) too young to handle the pain
	authoritarian	belief that child has to make his own decision
	authoritarian	(3) too long to heal
	authoritarian	father not circ, not interested in discussing
	authoritarian	parents busy and cant care for wound
	authoritarian	healing pain
	authoritarian	(2) father not willing to help in healing process
	authoritative	distance to the center where services being performed		Anctipcated Shame	Anticipated parental shame of tending to wound
	authoritative	(2) school interuptions		Anticipated Loss	Anticpated loss of wages while caring for young man
	authoritative	(3) father too busy / anticipated loss of income		Respect for Agency	Young man is too old for parents to decide
	authoritative	(3) too long to heal, anticipated time / ability to care for son when healing		Anticipated Pain	Lack of percieved pain tolerance due to age
	authoritative	might cause promiscuity	mothers friends	Distrust	Distrust in information shared between parents
	authoritative	mother not allowed to openly discuss VMMC with son
	authoritative	(2) mothers family / tribe not traditionally circ
	authoritative	boy too small and will cause complications
	authoritative	(3) mother does not want to nurse / doesn't know how to care for sons wounds
	authoritative	(2) anticipated pain of process (general)	mother
	authoritative	fathers family not from circ tribe / family
	authoritative	lack of knowledge about benefits
	authoritative	(2) anticipated healing pain	friends
	authoritative	mother not trusting what husband says (even tho he was circ)
	authoritative	blood loss during procedure	friends who had been through it
	authoritative	parents saying it won't hurt when his friends say it did
	authoritative	anticipated sexual debut
	authoritative	anticipated funny walk	friends
	authoritative	(2) trying to let boy have a say - wait till he's ready
DRIVERS
	permissive	another way for the son to be like the father		Hygiene	Young man doesn't clean himself often enough
	permissive	(2) father wanted boy to avoid diseases caused from dirt		Fitting In with Community	Be like circumcised friends
	permissive	less complications when done at a younger age (mother)	mother view opposite father
	permissive	(3) easier to clean
	permissive	credible information about HIV from health officials	workplace visit at father's job / leaflets
	permissive	Son has had unprotected sex and wants the procedure
	permissive	(2) Other boys making fun of boy being uncircumcised	boy
	permissive	Desire to be like other friends	boy
	permissive	Health worker information about benefits of VMMC brought home to convince parents	health care workers
	permissive	Son discussing with mother, and jointly convincing father
	permissive	(2) VMMC is appropriate at any age	health worker / TV advertisement / in home
	permissive	VMMC will protect from diseases (but doesn't know which diseases)	mother to boy who doesn't understand
	permissive	Father wants son to be like him
	permissive	Boy wants to be like his friends (but doens't know why VMMC is important)
	permissive	information about cleaning the wound gives confidence	internet search
	permissive	information about sickle-cell anemia	internet search
	permissive	reduce chance of HIV
	permissive	prevent cervical cancer
	permissive	General VMMC information / introduction	health care workers in community
	permissive	persistance of young boy in raising the topic	boy
	authoritarian	less brusing		Hygiene	Young man doesn't clean himself often enough
	authoritarian	(3) sexual debut soon	seeing with girls	Anticipated Sexual Activity	Parents anticipate sexual activity soon
	authoritarian	penis infection son got	then mother discussing with doctor VMMC	Fitting In with Community	Be like circumcised friends
	authoritarian	(6) hygiene / smell - kids don't clean so well
	authoritarian	(2) to be like his friends
	authoritarian	son and mother discussing VMMC
	authoritarian	son having confidence to discuss vmmc
	authoritarian	HPV / cerv canc
	authoritarian	one parent (typ mother) willing to take time away from work to care
	authoritarian	injections stop pain of procedure
	authoritative	sexual activity / anticipated debut		Hygiene	Young man doesn't clean himself often enough
	authoritative	social norm / vmmc respected in the community		HIV/STIs
	authoritative	(3) friends are circumcised / be like friends	friends	Fitting In with Community	Be like circumcised friends
	authoritative	mother from traditionally circ family / tribe
	authoritative	local leader holding meetings pro-vmmc	community leader
	authoritative	(5) HIV/STIs
	authoritative	father from traditionally circ family / tribe
	authoritative	(5) hygiene / cleanliness	father
	authoritative	meeting at home with healthcare worker
	authoritative	meeting at clinic with doctor for other reasons - leanr about vmmc	should be integrated with other services :)
	authoritative	neighbors sons successfully got MC
	authoritative	knowledge about pain killers, healing time and wound care	neighbors
	authoritative	cervical cancer
DECISION CONTROL (stage level)

## Sheet: ANTICIPATING reports
RESPONDENT ID	DEMOGRAPHICS							WARM UP				SITUATION IN PRIOR STAGE																								UNDERSTANDING CHANGE FROM PRIOR TO CURRENT STAGE
RESPONDENT ANONYMITY	PARENTING TYPE	CURRENT STAGE	LOCATION	AGE OF YOUNG MAN	FATHER CIRCUMCISED?	DOES THE YOUNG MAN HAVE AN OLDER BROTHER?	OCUPATION OF YOUNG MAN	HEALTH MATTERS TOO PERSONAL TO DISCUSS	LAST HEALTH DECISION FAMILY MADE	WHO MADE FINAL DECISION	WHO's INVOLVED IN HEALTHCARE DECISIONS FOR SON/YOUNG MAN	MOTHER: FOR OR AGAINST VMMC	MOTHER: #1 REASON FOR	MOTHER: #2 REASON FOR	MOTHER: #3 REASON FOR	MOTHER #1 REASON AGAINST	MOTHER: #2 REASON AGAINST	MOTHER: #3 REASON AGAINST	REASON COULDN'T GET MOTHER TO AGREE	FATHER: FOR OR AGAINST VMMC	FATHER: #1 REASON FOR	FATHER: #2 REASON FOR	FATHER: #3 REASON FOR	FATHER #1 REASON AGAINST	FATHER: #2 REASON AGAINST	FATHER: #3 REASON AGAINST	REASON COULDN'T GET FATHER TO AGREE	YOUNG MAN: FOR OR AGAINST VMMC	YOUNG MAN: #1 REASON FOR	YOUNG MAN: #2 REASON FOR	YOUNG MAN: #3 REASON FOR	YOUNG MAN: #1 REASON AGAINST	YOUNG MAN: #2 REASON AGAINST	YOUNG MAN: #3 REASON AGAINST	REASON COULDN'T GET YOUNG MAN TO AGREE	BIGGEST REASON FAMILY CHANGED	DID MOTHER CHANGE?	MOTHER INFLUENCER	MESSAGE TO MOTHER	CHANNEL/CONTEXT OF MESSAGE TO MOTHER	RESONDENT ROLE IN MOTHER CHANGE & WHY	DID FATHER CHANGE?	FATHER INFLUENCER	MESSAGE TO FATHER	CHANNEL/CONTEXT OF MESSAGE TO FATHER	RESPONDENT ROLE IN FATHER CHANGE & WHY	DID YOUNG MAN CHANGE?	YOUNG MAN INFLUENCER	MESSAGE TO YOUNG MAN
Family identifying number - Respondent or Summary	Parenting style of Father Figure	Current journey stage the family is in.	Province	Age of the young man	Is the Father figure circumcised?	Does the young man in question have an older brother raised by the same parent figures?	What does the young man do?	What matters are too personal to discuss with the entire family?		Who in the family made the final decision in regard to the last health decision the family made?									Reason respondent couldn't get mother to agree with them								Reason respondent couldn't get father to agree with them								Reason respondent couldn't get young man to agree with them		If no, then skip to "Did Father Change"	Who or what influenced mother to change?	What was the message theme that convinced mother to change?	How was the message delivered and where was she at the time?	What role did the respondent play in mother's change?	If no, then skip to "Did Young Man Change"	Who or what influenced mother to change?	What was the message theme that convinced father to change?	How was the message delivered and where was he at the time?	What role did the respondent play in father's change?	If no, then skip to "Reflection"	Who or what influenced the young man to change?	What was the message theme that convinced the young man to change?
Family 01 - Father Figure	Authoritarian, Authoritative, or Permissive	Actively Aligning, Anticipating, Not Advocating, Advocating	Lusaka Province, Western Province	10, 11, 12, 13, 14, 15, 16 or 17	Yes or No	Yes or No	Student, Farming, Fishing, etc.	Sexual topics, reproductive topics, etc.	Whether the young man needs a tooth pulled or not	Mother, Father, Young Man, other	Both parents, Father only, Mother only, Young Man only, Other	For or Against								For or Against								For or Against									Yes or No	Teacher, healthcare worker, friend, radio advertisement, etc.		in person at school, text from husband, etc.		Yes or No	Teacher, healthcare worker, friend, radio advertisement, etc.		in person at school, text from husband, etc.		Yes or No	Teacher, mother, healthcare worker, friend, radio advertisement, etc.
HH70 - Father Figure	AUTHORITARIAN	ANTICIPATING	Western Province	13	Yes . Father is circumcised	No . Boy doesn’t have elder brother	Student	No personal issues to talk about.	Boys to also be part of cleaning the house and washing of plates to prevent the outbreak of water bone debases like diariheo,which is on the rise in the area.	The father made the final health decision because he is the head of the family and main decision maker in the home.	The father is involved in the health care decision for the son.	Mother was against VMMC	N/A	N/A	N/A	The mother did not want the son to be circumcised because her family doesn’t support VMMC. Therefore supporting son to go for VMMC was going against her family rules.	Mother is a business who was always away hence allowing the son to go for VMMC would make her loose time and income because that would mean her staying home to nurse her son.	None	The mother usually goes out on business trips most of the times hence the father had difficulties to have VMMC talks with the mother.	father was for VMMC	For health reasons, the father wanted to the son to be circumcised so that he keeps his penis clean or be able to clean himself without problems. VMMC will help son keep diseases like fungal infections away.	father wanted the son to be circumcised so that he can be like him. The father is circumcised hence wanted his son to be circumcised also to fulfil his family obligation.	The father wanted to get the son circumcised for him to be protected against getting sexually transmitted diseases and HIV.Circumcision makes the penis hard and not easily get bruised during sex hence reduce the chances of getting infected.	None	None	None	N/A because the father was the same respondent.	The young man was against VMMC	N/A	N/A	N/A	Fear of Pain during the VMMC procidure.he was warned by his friends about the process being painful hence was afraid to go for the procedure	Scared of injections that are given during the process and feared taking injections always even when he was taken to the clinic for other illness. Was also afraid of the sticky bandage that is put around the penis after VMMC, this bandage brings pain and sometimes makes wound not heal fast.	None	The father couldn't get the young man to agree because father was always not found at home due to his work schedules of being away on duties in number of days hence had little time to talk to his son, this information gape from the parents made the son always got wrong information from his friends.	The family changed because of the VMMC campaign which an NGO was carrying out with health workers who came to the family home to talk about the need to take the son for VMMC. The health workers were doing a door to door community sensitisation program and this created an opportunity for the family to agree to support the son go for VMMC	Yes mother changed	The community health care worker influenced the mothers change. The health workers managed to talk to the mother and managed to convince her to support son VMMC experience.	The message was about taking VMMC as a best primary prevention strategy in the fight against HIV infections in the community	The message was delivered in person at home.	The respondent was a reinforce in the mothers change, he reinforced the message on the importance of taking son for VMMC and the need for parental support through out the process.	No the father did not change	N/A	N/A	N/A	N/A	Yes the young man changed.	The young man was influenced by his friends who despite talking about the process being painful wanted him to also go through the process.	The message was on the need to go for VMMC as a way of being seen as grown up and being counted as matured person among his friends.
HH70 - Mother Figure	AUTHORITARIAN	ANTICIPATIng	Western Province	13	Yes - father is circumcised	The young man doesn’t have an elder brother.	Student	No health matters too personal to talk about.	The health decision was concerning the health matter of preventing mosquitoes around the household by having the surroundings slashed and covering water ponds to prevent the breading of mosquitoes that bring malaria.	The final decision was made by the father in consultation with the mother.	The father is the one involved in the health care decision of the young man.The young man was much close to the father.	Mother was gainest VMMC	N/A	N/A	N/A	The mother did not want to support son going for VMMC fearing that her son's vmmc program would disturb her business programs as she will be required to stay at home after the VMMC process to nurse his wounds and prepare e food for him at the expense of her business	The mother was worried about the way the VMMC program was being done by the service providers who were not always consistent with the time table, this was after being informed by a family member about the many people waiting for VMMC at the clinic. This made her not support her son to go for VMMC .	Mother was worried about the son loosing out on lessons at school while his friends will be in class. The mother did not want the son to miss school classes especially that he was in examination class.	N/A because the mother was the same respondent.	Father was for VMMC.	Because its within the fathers family requirement that his sons are circumcised when they come of age. He also wanted the son to be circumcised because the father was also circumcised.	Because the father wants to get the son protected gainest getting HIV/Aids when he becomes sexually active ,this is also because most young boys become sexually active at early ages of 13 years.	None	N/A	N/A	N/A	The respondent was against VMMC and the father was for VMMC hence mother could not get him to agree.	The young man was against VMMC	N/A	N/A	N/A	Fear of pain during the VMMC process at the clinic. The friends were already circumcised warned him about the process being full of pain hence this made him fear to undergo VMMC.	The son was afraid of being absent from school after going through VMMC. He was afraid going for VMMC will make him miss a lot in class lessons and this might cause him to fail his primary school final examinations witch comes up in few months.	None	The mother also had her own fears and worried against taking son for VMMC and the same was in a similar position hence mother could not convince the son to agree.	The family changed because of the VMMC messages the health workers were bringing to households, also that one of the community health worker was a sister to the mother who played much of influence to have the mother change her mind to support VMMC.	Yes mother changed	The mother's influencer was her sister who was a community health care worker who managed to talk to the mother about the importance of taking son for VMMC.	Promoting VMMC in the families and taking sons for vmmc as a way to preventing the spread of HIV in the community and families.	The message was delivered through person to person and through the public address system in the community.	The respondent is the mother herself hence di not play any role.	The father did not change	N/A	N/A	N/A	N/A	Yes the son changed	The young man influencer was the friends who were already circumcised .The friends encouraged him very much to go for VMMC despite the negative reports of the process being painful.	The message was about going for VMMC as a sign of being matured and being able to keep the penis clean all times.
HH70 - Young Man	AUTHORITARIAN	ANTICIPATIng	Western Province	13	Yes - father is circumcised	The young man doesn’t have an elder brother.	Student	No health matters too personal to talk about.	The last health decision was on taking the boy for ear check up. The boy had an ear infection that needed to be checked at the hospital.	The father made the final health decision of taking son to the hospital	The father and mother both share in health care decisions for the son.	Mother was against VMMC	N/A	N/A	N/A	Mother was against talking about VMMC because she was busy to talk about VMMC and taking the son for Vmmc because she was most times away on business errands .	mother was against VMMC because she was informed by friends that VMMC is best done during the cold season hence she was afraid to take son fearing that after getting circumcised the wound doesn't heal fast because of the hot weather. She believes that too much heat causes the wound not to heal fast unlike in the cold season which is ideal for VMMC as the wound easily heals.	None	The son couldn't get the mother to agree because just like the son the mother was against VMMC and mother had little time to talk about VMMC with the son due to her nature of business of always staying away from home.	Father was for VMMC.	Because it was according to the family system that he needed to take his son for VMMC. The father come from a tribe that circumcises hence wanted son to undergo VMMC.	father wanted son to be circumcised in order to make him be keeping himself clean on his private part. The removal of the foreskin will enable the son be cleaning his penis well during bathing times hence avoid dirty that builds up when the fore skin is around.	As a way to protect the son against HIV infections when he comes of age and sexually active. Getting circumcised creates a hard covering around the penis which makes it difficult to get bruised during sexual intercourse which then prevents HIV infection.	N/A	N/A	N/A	The respondent was against VMMC from the beginning and the father was for VMMC therefore he could not get the father to agree with him.	The young man was against VMMC	N/A	N/A	N/A	Was afraid of the pain during the VMMC operation, The friends who were already circumcised warned him about the process being painful. Because of his nature of fearing wounds this made him fear to go for the VMMC procedure.	He was scared of going for vmmc during this time of summer because he was told by his friends that going for vmmc during this time makes the wound not heal fast because of the heat. But when its done during winter the process is less painful and the wound heals fast.	Was scared to be laughed at by his sisters when he comes from VMMC because he will be putting on the wrapper. His sisters always made fun of his other friend who was circumcised and was seen putting on a wrapper, this made him believe that he would also be laughed at too.	N/A because the young man is the same respondent	The reason the family changed was because of the much influence from the health workers who were carrying out sensitisation campaigns in the community. The massage influenced the family to take the vmmc message serious and finally made father and mother agree to create time out of their busy scheduled to take son for vmmc.	Yes mother changed	The influencers were the health workers especially her sister who was always talking to her about vmmc.	vmmc as the primary prevention method against HIV infection and the importance of taking male children for vmmc at early ages of 10 years.	The message was delivered bin person at home during the health workers house to house sensitisation programs.	The respondent was of the similar stance of not supporting vmmc hence could not make the mother to agree.	father did not change	N/A	N/A	N/A	N/A	Yes the son changed	The young man influencers were his friends .The friends always talked to him about vmmc and why he should be circumcised like them.	The goodness of getting circumcised at early age to avoid getting HIV and STIs . Vmmc as get way to adulthood.
HH40 - Father Figure	Authoritative	Anticipating	Western Province	11	YES	Yes	Farming - Out of school	None	Prevention measures against waterborne diseases like cholera making sure everyone in the household keeping the surroundings clean , washing of hands at home and keeping the toilets clean too.	The father makes the final health decisions in the home.	The father makes the final decision for the young man as it is customary for fathers to control the sons health decision.	For	It is family practise for male children undergo VMMC when they reach 10years of age.	As a way of personal hygiene and being able to easily clean the private part when bathing. This will help to reduce infections on the private parts.	None	None	None	None	N/A	Father was for and against VMMC.	Its within the family custom when a boy reaches 10years of age he is supposed to under go VMMC at the nearest clinic.	To ensure that the boy keeps his private part free from any infections that might come due to the presence of the fore skin and also making it easy for him to bathe himself in the private parts.	To keep the boy safe from contracting HIV AIDS and STIs when they become sexually active. e.g. syphilis.	The father was afraid to allow the boy undergo VMMC because he did not want the boy to stay home nursing wounds during the rain season when the boy is supposed to help with field work, but now waiting for the rains season to end so that the boy can undergo VMMC	None	None	N/A	Young man was for and against Anticipating for VMMC.	Wanted to fit in with other friends or peers who had already undergone Circumcision and were laughing at him every time they were bathing together by the village water ponds.	As a way of keeping his private part clean the boy wanted to be circumcised so that it will be easy for him to be cleaning easily when bathing,	None	Was afraid of the VMMC experience because of the anticipated pain during the operation.	None	None	The boy was still young and could not understand reasons as to why I wanted him to go for VMMC and also because I had little time to explain the importance. I was buying time for him to mature that he would be able to withstand the pain during the VMMC operation.	The family believed in VMMC as part of their family practice and most importantly because the boy's young brother was diagnosed with Hernia hence family wanted to avoid similar situation driving them to have the boy undergo VMMC	NO	None	None	None	None	Yes	Health workers who were doing community sensitizations around the family compound as well as an uncle who is so close to the family was always consulted over decision making.	Importance of VMMC to the male children especially when they reach of age and its importance in keeping hygiene as well as HIV Transmission prevention strategy; and belief that VMMC preventing hernia	During Clinic time when the father and mother took the boy's young brother to the clinic who had problem of Hernia(Swelling of the scrotum).The message was delivered at the clinic.	N/A	Yes	The young man influencers were his friends as well as the father.	The importance of being Circumcised as a boy who has come of age to be recognized or fitting in with other boys who were circumcised as a common family requirement.
HH40 - Mother Figure	Authoritative	Anticipating	Western Province	Mother Doesn’t know	YES	YES	Farming - Out of school	None	The decision was on how to keep safe from the Covid 19 by ensuring that family keeps washing hands and avoiding unnecessary movements for all family members.	The father makes the final health decisions in the home.	The father is the final decision maker because he is close to the boy and that is the family custom .	For	To have the boy be Accepted as a man according to community as boys of his age are getting circumcised. (Even though this is not a circumcising community, NGOs promoting VMMC have sensitized people to accept VMMC as a way of life)	The boy to be clean after undergoing VMMC. The fear for the boy to contract fungal infections that comes with not cleaning private especially that bathing is a problem for boy.	Taking the boy for VMMC was to prevent boy getting HIV and STI infections like syphilis when he becomes sexually active .	None	None	None	N/A	Father is against and for VMMC	Ensuring that the boy is protected against HIV when he becomes sexually active,	Its a family custom to have boys undergo VMMC when the boy reaches 10 years of age.	Circumcision helps the boy to be able to clean himself on the private part hence maintain hygiene and prevent diseases like fungal infections that comes with dirty.	None	None	None	Because the boy was helping the father to do piece works to raise money for the family by working in other peoples fields. Hence the father was resistant to allow the family take the boy for VMMC.	The young man was for and against VMMC.	Wanted to fit in with other friend or peers who had already undergone Circumcision and were laughing at him every time they were bathing together by the village water ponds.	As a way of keeping his private part clean the boy wanted to be circumcised so that it will be easy for him to be cleaning easily when bathing,	To prevent HIV and STIs transmission or contracting diseases when he becomes sexually active or when he grows up.	Was afraid of the VMMC experience because of the anticipated Pain during the operation.	None	None	Because the boy always shys away from talking about VMMC with mother due to cultural barriers.	The message from the clinic about the importance of VMMC and the push from the Grand father to have the boy get VMMC.	Yes has some fears about boy VMMC experience at the clinic. Worried about the operation process though in full support of the boy to be circumcised.	Health staffs from the clinic	Importance of VMMc and having the boy circumcise early while still young to avoid complications	During clinic visits at clinic and community sometimes	The clinical officer helped the mother change - was a REINFORCER to mothers change.	Yes	The clinic staff who talked to him when he went to the clinic to take brother with suspected Hernia.	The benefits in taking the boy for VMMC especially at early stages of life.	During his visit to the clinic at the time when the boy's young brother had a suspected HENIA( swelling of the scrotum)	Reinforcer : The role of the mother was to drive the change by continuously talking about it with the father and engaging the family to get VMMC done for the boy.	Yes	The young man influencers were there friends and the father.	The goodness of being circumcised as a boy to be able to fit in with other boys in the community and also the benefits of VMMC for HIV prevention.
HH40 - Young Man	Authoritative	Anticipating	Western Province	11	YES	YES	Farming - Out of school	None	None	None	The mother always gets involved when I have issues about my health needs	For	she wanted me to be a man	she wanted me to be kept clean when aim always bathing and avoiding being exposed to fungal infections that comes with not cleaning private part	wants me to be protected when I grow up against diseases like AIDS, because am also afraid to die.	None	None	None	N/A	Father is against and for VMMC	my father said that VMMC will enable me to play well with others friends who are circumcised without feeing shame of being deferent from them	Circumcision will help me to be able to clean myself well on the private part hence maintain hygiene and prevent deases like fungal infections that comes with dirty.	None	Worried about having to nurse the boy after VMMC experience and lose of time during or after VMMC experience -	None	None	Because father had control of decisions on children and that just have to follow as children.	For - Anticipating VMMC	To be clean on the private part and easy to clean or stay clean hence avoiding infection like those that comes with dirtiness.	The boy needed fit in with other boys in the community who have undergone for VMMC and were laughing at him.	Because some of the friends say VMMC can protect me from getting the HIV deases when I'm grown up.	Fear of painful VMMC operation at the clinic.	Feared to be Laughed at after operation when start putting on the wrapper during healing process.	None	N/A	Wanted to feel part of his friends who were always mocking him because was not circumcised,	No	None	None	None	None	Yes	The clinic staffs who talked to him during the time he went clinic to take brother with suspected Hernia.	The health benefits of VMMC for the boys when done at early stages or ages.	Face to face at clinic.	Instigator : Got the conversation going by continuously reminding his mother about VMMC	Yes	Friends	The importance of being Circumcised as a boy to be a recognized man in community when they grow up.
HH55 - Father Figure	Authoritative	Anticipating	Western Province	12	Yes	Yes	Student	None	The last health decision was made by the father for the sons to undergo VMMC . The father agreed to accompany the boys for VMMC.	The final decision was made by the father because he is the head of the family and also the subject of VMMC with the male children is handled by the father according to family culture. (Agreed way of life style )	The health care decision for the young man is made by both parents, the father and the mother	The mother was Anticipating for VMMC.	The mother wanted the son to undergo VMMC for personal hygiene purposes especially when it comes to cleaning his private part. According to the mother when bathing, the son will not having problems to clean himself hence prevent contraction of diseases e.g. STIs especially when he becomes sexually active.	As part of HIV prevention method the mother was worried about her eldest sons behaviour of having different girlfriends and was worried that this behaviour might influence the young brother into having sex with young girls. This prompted the mother to support the family decision for the boy to undergo VMMC	The mother supported the idea of having the boy go for VMMC as a way of ensuring that the family values were maintained of having male children undergo VMMC for the family to gain social respect.	None	None	None	None	The father was Anticipating for VMMC.	To maintain family social pride of having Male son under gone VMMC and be held in high esteem within the family and society.	The father supported VMMC for the boy to ensure that the boy doesn’t get HIV or STIs considering that the eldest son behaviour of being seen with girls around and feared that the young borther might be influenced. exposing him to early sexual encounter consequently get infected.	The father supported the son to undergo VMMC for him to have personal hygiene when it comes to keeping his private part clean . Due to the fact that the mother had problems to have the boy take baths.	None	None	None	N/A	The young man was against VMMC though had a reason for supporting for VMMC	The young man was anticipating for VMMC to protect himself against diseases that might come as results of indulging in sexual activities with girls.	None	None	The son was afraid to go for VMMC because he feared pain during the VMMC exercise. The fear was as a result of the stories got from the other friends who had gone for VMMC already	The boy feared that the wound wouldn’t heal fast and this might keep him in pain for a long time hence affect his going to school for long time making him preform badly at school due to the prolonged absenteeism.	None	The reason the father couldn’t get the young man to agree was because of the elder brothers influence on the boy making it difficult to schedule discussion about going for VMMC.	The biggest reason family changed was because the father was worried about the sons behaviour and wanted to ensure that the son gets protected against HIV and STIs by undergoing VMMC.	No	None	None	None	None	No	None	None	None	N/A	Yes	The young man was influenced by his friends who had already undergone VMMC and were always encouraging him to take a step.	The key message was about the importance for going for VMMC to protect against HIV which they feared most.
HH55 - Mother Figure	Authoritative	Anticipating	Western Province	12	Yes	Yes	Student	None	Keeping the surroundings clean and ensuring that every child has a bath every day , boiling drinking water every day to prevent water born diseases as well as engaging the older boys on the importance of using condoms every time they engage in sex.	The father makes the final decision over the family and approving family decisions.	The health care decision for the young man is made by both parents, the father and the mother but the mother has greater influence because the father most times is out for works.	The mother was Anticipating for VMMC.	For hygiene purpose for the son to always keep his private part clean and avoid getting infections that comes with dirty especially that the son has a big problem of not bathing all the times. The mother always has to force her son to take a bath and this is always the cause of conflict at home with home	For negative influence from the elder brother in terms of his bad sexual behaviour as seen by him being found with different girls the mother feared that the son will learn about that and consequently get exposed to hive infection at young age.	None	None	None	None	N/A	father Anticipating For VMMC	To maintain family social pride of having our(Male) son under gone VMMC and be held in high esteem within the family and society.	The father supported VMMC for the boy considering that the eldest son behaviour of being seen with girls around and his fear of elder brother influence on the young brother could expose the boy to early risk sexual encounter	None	None	None	None	None	Young man wanted VMMC but had doubts and fears	Wanted to circumcised to be like my other friends who had undergone VMMC and were proud about it. He also wanted to undergo VMMC to be protected against HIV infections when he becomes sexually active.	None	None	Fear of anticipated pain that he will have to go through during the VMMC operation and was afraid that was going be bed ridden for long time.	Was worried that he might not be able to have children when he grows up because his brother told him that VMMC operation sometimes brings performance as most people who go through that process have erection dysfunctional .	None	The reason was because of the elder brother negative influence on the young man as seen by the kind of talk they were engaging in.	The mother feared that the family would have a bad social reputation if his son was not circumcised. For her having a son who is not circumcised would make her family be looked down upon.	No	None	None	None	N/A	No	None	None	None	None	Yes	Young man influencer was the health care workers who always followed up the son home to convince him go for VMMC	The message was on the safe and professional VMMC operation and the benefits of being circumcised especially at the young age and before boy become sexually active.
HH55 - Young Man	Authoritative	Anticipating	Western Province	12	Yes	Yes	Student	None	Keeping the surroundings clean and maintain the routine for every child to bath every day and also boiling drinking water to prevent water born diseases and also engaging the older boys on the importance of using condoms every time they engage in sex.	Father made the final decision for the family and approving family decisions.	The health care decision made by both parents, the father and mother	The mother was Anticipating for VMMC.	Because its with the family tradition ( it is tradition in this community that every boy who has attained the age of 10 has been be circumcised ) for all boys to undergo VMMC in order to gain social pride or status. The mother was worried because all his friends have undergone VMMC.	She was worried and talking about brothers negative influence on the son . she thought son should be protected by going for VMMC.	None	None	None	None	none	father Anticipating For VMMC	My father wanted me to be circumcised for me to be protected against HIV as he suspected that I would be having sexual encounters as influenced by my elder brother.	Because of son not being able to take baths as required and always being reminded by the mother to be bathing. The father was worried he could have infections on his private parts hence he wanted him to under go VMMC	None	None	None	None	None	Young man was against VMMC	None	None	None	Fear of anticipated pain that he will have to go through during the VMMC operation and was afraid that was going be bedridden for long time.	Feared to undergo VMMC in hot season because he herd from the elder brother that circumcision done in the hot season doesn’t heal and can cause death.	Was afraid of the VMMC experience and injections after VMMC because he was told by the brother that one of his friends had lost erection after VMMC operation at the clinic and that he was also scared of injections.	N/A	Because of the continuous interactions with the health workers who were coming home to talk about health benefits of VMMC and clarifying of fears and concerns made the son to change.	No	None	None	None	none	no	None	None	None	None	yes	The health care workers had great influence on the boy because they managed to convince him accept VMMC. The other influencers were his friends who were already circumcised.	The message was on the safe and professional VMMC operation and the benefits of being circumcised especially at the young age and before boy become sexually active.
HH53 - Father Figure	PERMISSIVE	ANTICPATING	Western Province	11 YEARS	YES	YES-16	Student	None	Engaged the family to keep the premises clean and dig a pit latrine to be used rather than going to the bush to answer the call of nature.	The mother made the last health decision	Both parents	Mother was for and against	Because of the elder brother behaviour of being seen with girls, the mothers fear was that the young boy would copy what the elder brother was doing hence the reason to have the boy go for VMMC to protect against HIV and STIs in case he becomes sexually active.	For hygienic purposes of keeping the boy clean on his private part as well as preventing him from acquiring bacteria infections that come as a result of not bathing .	None	Worried about Pain for the young man due to age	None	None	Father assumed that the process will have to be done because it’s a family requirement even without engaging the wife.	Father was for VMMC	It is a family requirement to have boy children aged 10 and above to undergo VMMC . The process enables the boy to fit in with other family members and friends .	To be able to keep clean on private part during bathing. To enable him not get other bacteria's	Because the father wanted to be like him because he is also circumcised hence wants boy to be like him or according to family requirements.	None	None	None	N/A	For and against VMMC	I want my son to be like his friends who have undergone VMMC and are always talking about VMMC as a group norm or family system	I want my son to undergo VMMC for hygienic purposes to be able to avoid the bad smile that comes due to not bathing on the private part.	Being able to get the boy get protection from HIV and AIDS when he gets sexually active .	Fear of pain and injections during the VMMC operation.	Fear of pain and delay in the healing process after VMMC like his other friend who took long time to heal.	None	Because of the bad influence and negative advice from his grandfather who always gives negative advise to the boy and the boy is always close to the grand father. The grand father tells the boy about the pain and painful injections.	The biggest reason for change was because its a family system that every boy child who attain 10 years and above to undergo VMMC	Yes mother changed	The health care workers going round houses.	The message was on how VMMC is done and the importance of taking boys who have attained the age to go for VMMC. The message also was about clarifying the issues about the negative stories the mother had.	At the health facility during her visits	The father role in the change was a reinforcing a message of change and the need to take the boy for VMMC	No	None	None	None	None	Yes	The young man influencer were his friends and the health workers who were invited by the father to give health talk on VMMC at their home.	The importance and health benefits of VMMC to boy children who have reached 10years.
HH53 - Mother Figure	PERMISSIVE	ANTICIPATING	Western Province	11YEARS	YES	YES 16	Student	NONE	Leading each family member to participate in household cleaning by sharing daily tasks to each family member. The takes are based in keeping the place clean.	The mother makes the final decisions in the house because she is always home and involved in leading the family in health decisions.	The father makes the health decision for the son .	Mother was for and Against	For the boy to fit in among other boys who are circumcised as he feels ashamed when around them.	Because of the neighbours son who got a suspected STI and was treated at the clinic , the father also wanted to have his son circumcised to prevent him from getting STIs when get sexually active..	To get the process done as a family pride because society always looks down on a family that doesn’t take boys of his age for VMMC.	Fear of having the boy undergo VMMC because it’s a painful process at his age and worried that the boy might not heal easily like one of the boy in the neighbourhood who had gone but complained of prolonged pain and delayed in healing.	None	None	N/A	Father was for VMMC	As a way of getting the boy be like other boys to get the boy be like other boys so that he doesn’t feel differently when he is amongst other boys hence avoid being shamed.	For hygiene reasons, in order to avoid getting bacterial and fungal infections on the private part. The father believes that VMMC would enable the boy to easily clean his private part during baths.	None	None	None	None	None	Young man was for and against	According to the family system when boy reaches the age of 10 years . It’s a requirement that he is taken for VMMC. This is on the belief that having boys circumcised enables them to earn family respect.	To protect him from acquiring any sexually transmitted infections when he grows up and begins to indulge in sexual activities.	The father wanted his son to undergo the process because the father is also circumcised therefore wanted the boy to do the process.	Fear of the injections that he heard they inject before the process at the clinic. The boy is afraid of injections as seen even when he is sick of other illness were they prescribe injections, he doesn’t like them.	None	None	The boy seems to have phobia for injections therefore the only thing was to get him assured of great benefits of VMMC despite the small painful episode.	Because of the family beliefs, the family was compelled to do the process. And because of the information the health workers gave the mother at the clinic.	Yes	The health workers at the clinic influenced the family because they provided information about the importance of VMMC.	Taking boy children for VMMC at early age to protect them from HIV and other STIs when they grow up or become sexually active.	In person at the clinic	N/A	No	None	None	None	None	Yes	The young man was influence by his friends and elder brother	The need to be circumcised, be called a man as well as to protect oneself from future illness that comes through sexual activities.
HH53 - Young Man	PERMISSIVE	ANTICIPATING	Western Province	11 YEARS	YES	YES 16	Student	NONE	Sweeping the boys bedroom twice everyday and having a duty rota of cleaning the bedroom	The father made the final decisions while the mother also contributes.	Both parents	For and Against.	It’s a family decision for boys to be circumcised once they attain the age of 10 as well as to fit in the community .	To be able to keep his private part clean . This is because of the dirty that is found around the foreskin and if not properly cleaned bacteria easily breeds in there.	Mother is scared of boy getting STIs like the neighbour son who is the boy friend who was diagnosed with an STI and was treated at the clinic.	Mother feared of delay in healing.	None	None	No reason provided	Father was for VMMC	To maintain family legacy of having sons undergo VMMC at the age of 10 years. This is done to enable the boy gain the family respect accepted by friends who already had through VMMC.	To make it easier to clean his private part during bathing as he usually develops white staff around private which come due to not having regular baths hence exposing the boy to fungal infections.	None	None	None	None	None	Young man was for and against	He wanted to be like his elder brother who was also circumcised and wanted him to be circumcised as a sign of attaining manhood status.	To keep his private part clean as it is easy to clean a circumcised penis and reduce chances of having fungal infections.	None	Fear of injections, was told that during VMMC one is first given Injections that are painful . The son has phobia of injections even when he is sick he doesn’t like taking injections.	None	None	N/A	Because of the family system that states that every boy who turns 10 years be circumcised, that’s what father wants to be done.	Yes	Mothers influencers were the health workers who talked to her about the VMMC mobile campaign that was being conducted in the community.	The Health benefits of getting boy children circumcised at early age of 10.	Face to face during the clinic visits and community campaign's.	The son's role was as instigator because despite the fears the son still instigated for the process or change to take place.	No	None	None	None	None	Yes	Influencers were friends and elder brother who were circumcised	Getting VMMC done for protective measures against HIV and to attain the position of a matured man.
HH72 - Father Figure	AUTHORITARIAN	ANTICIPATING	Western Province	13YEARS	YES	Yes 19yrs	Cattle heading	None	The last health topic discussed were on keeping the surroundings clean , boiling drinking water so as to protect the family from seasonal diseases such as diarrhoea and malaria.	The father made the final decision and every family member respects his decisions.	The father and mother makes health care decisions for the family	Mother was for VMMC	The mother fears were on the boy being found with other boys who were frequently seen with other young girls around late hours. Therefore the mother wanted to have the boy circumcised to protect him against STIs and HIV since the boy had little information about prevention measures e.g. use of condoms	Because other boys have undergone VMMC and I want him to	None	None	None	None	None	Father was for and Against VMMC	As part of the family tradition where every male child has to under go through VMMC to be accepted as a grown up boy.	To make him be able to keep his private part clean and avoid bad smile when has not taken a bath..	None	Because the father has cattle's to be looked after in the bushes therefore he is refusing to allow the boy to go for VMMC.	None	None	N/A	The son was for VMMC	To protect myself from sexually transmitted infections such as HIV . The removal of the foreskin from the penis prevents the breeding of bacteria's that causes diseases.	To be like his friends who are circumcised. His friends are always making fun of him when they are playing or bathing at the stream	None	None	None	None	None	The reason family changed was because of the son who was talked to by the health workers and had his name listed for VMMC. Because of his desire to go for VMMC they went ahead to talk to his father about it and that made the family to start talking about change	No	None	None	None	None	Yes	The father's influencers were the health workers who came to the family house to talk to the father.	The importance of taking the son for VMMC during the campaign period when the exercise was brought at the nearest clinic.	In person at home	N/A	No	None	None
HH72 - Mother Figure	AUTHORITARIAN	ANTICIPATING	Western Province	13YEARS	YES	Yes 19yrs	Cattle heading	None	The last decision was on cleaning the surroundings to prevent malaria 'because we live in a mosquito infested area as well as to ensure that every child sleeps under a mosquito net'	The final decision was made by the father as the head of the family.	The health decisions are made by both mother and father	Mother was for VMMC	To help the son keep his penis clean and free from bacteria and fungal diseases that are as a result of poor hygienic practices such as not bathing for days .	Mother was concerned with the boy's new behaviour of coming home late and being seen with other friends with girls who were older than him ,therefore wanted him to be protected from getting HIV and STIs..	As a family system to have the son undergo VMMC for him to be regarded as a man.	None	None	None	None	Father for and against VMMC	As part of the family tradition that believes that all sons be circumcised when they reach the age of 10 Years and above.	To be protected from getting infected with HIV and STIs because the mother suspects that the son has began his sexual activity because of his intimate relationships with the opposite sex.	Because he wants his son to be like him. He is circumcised hence wants his son to do it.	Cant allow him to go for VMMC because he is the one looking after the cattle's in the bushes and leaving cattle's alone during this rain season is un accepted .	Fear of man power lose during the post period of VMMC as the boy is the among the dedicated labourer of the family fields.	None	I couldn't get the father to agree because the boy is the only dependable son by the father hence difficult to convince him.	The son was for VMMC	I want to be like my friends who are already circumcised. I feel uncomfortable to contribute in discussions among my peers as we heed cattle in the bush'.	Worried that him might acquiring STIs as seen by his new behaviour of being sexually attracted to girls in the community . His living a secretive life	None	None	None	None	None	The family changed because they were worried about the boy becoming of age and the family was concerned of his sexual attractions to girls in the community hence the need to get him circumcised	No	None	None	None	None	Yes	The health workers because of their coming home to talk about VMMC during the VMMC campaign and also the suspected sexual behaviour of the son. The father was worried about the son's health	Taking the sons for VMMC as a way to protect them from HIV/AIDS and STIs as a preventive measure.	Home visits	The mothers role was the reinforcer because she made sure that the health workers came home to talk to her husband	No	None	None
HH72 - Young Man	AUTHORITARIAN	ANTICIPATING	Western Province	13YEARS	YES	Yes 19yrs	Cattle heading	None	The last decision the family made was keeping our surroundings clean including our bedrooms in order to avoid diseases that can come with dirty surroundings	My father made the final decision concerning everyone in the house	Both parents	Mother was for VMMC	Protection against getting HIV or STIs because the removed foreskin makes it hard for bacteria to grow and cause infections.	To be like his friends who are circumcised and make the family proud and accepted the neighbourhood.	None	None	None	None	None	Father for and against VMMC	Its family tradition to have sons circumcised at the age of 10 years	'Worried that when I begin to be found with female friends I might get infected with HIV and STIs .''	None	His father always concerned about heeding cattle's and cultivating the fields hence afraid to loose time as the son is one of the most hardworking and liked by the father.	None	None	Because according to family tradition son not allowed to challenge the fathers decisions hence couldn't challenge his decision.	The son was for VMMC	To be socially accepted by his friends who are circumcised and fond of mocking him always when together during playing time or when gone for cattle heading.	Fear to get infected with HIV and STIS especially that he has a girl friend and are sexually involved .	For hygienic purposes as it is easier to keep his manhood clean once circumcised .VMMC reduces infections that come as a result of poor hygienic practices such a not bathing or not changing underwear regular .	None	None	None	None	Because son had reached of age and the influence from the health workers helped speed up the change of decision by the family.	No	None	None	None	None	Yes	The coming of the health workers home to talk about VMMC helped the family change,	Getting the male children of 10 years and above for VMMC as a primary prevention strategy against HIV/AIDS.	In person at home	The sons role was as a connector because' I was able to connect the health workers to my family until they accepted to meet my mother and father'	No	None	None
HH59 - Father Figure (Grandfather) - does not come from circumcising tribe	PERMISSIVE	ANTICIPATING	Western Province	10	NO	No	Student	No health matters too personal to disclose	The last health decision was on slashing grass around the yard to prevent breeding of mosquitos which are causing malaria in the area.	The grand father makes the decisions in consultation with mother.	The mother figure(grand mother) makes most of the health decisions for the son but sometimes consults the grand father.	The mother figure(grand mother) was for VMMC .	The Mother supports VMMC because Its custom to circumcise boys hence it was a right thing to do for her.	She wanted her sons protection from HIV, she believed that VMMC reduces HIV transmission after the removal of the fore Skin. The mother was worried about boy health after losing her daughter, (i.e. mother to the boy) from AIDS hence did not want boy to get HIV too.	For the purpose of keeping the boy's private part clean especially that he always goes out to swim in a dirty dam. Feared he could get other infections.	None	None	None	The Father figure(grand father) was not for VMMC hence could not convince the mother to go for VMMC.	Father figure(grand father) was against VMMC	None	None	None	The Father figure(grand father) comes from a tribe that doesn’t support VMMC therefore was against taking son for VMMC	Father figure(grand father) feared to take the son for VMMC because the son was always sick hence feared the VMMC could worsen the boys illness.	None	N/A respondent is the father himself.	Young was against VMMC	None	None	None	Was afraid to go for VMMC due to the fear of injections during the VMMC procedure. The son heard from the friends that the injections given before VMMC are painful.	Fear to be absent from school after going through VMMC procedure. The son learnt from his friends that the wound takes long to heal which means he will stay away from class for a long time.	None	The Father figure(grand father) was against VMMC hence could not get the young man to agree	The family changed because the mother figure(grand mother) was in support of VMMC and also that the boy's mother died from HIV/AIDS hence mother wanted to ensure that the son is protected against contracting HIV when he becomes sexually active.	No . Mother did not change because she was in support of VMMC even before.	None	None	None	None	Yes father changed	The father was influenced by the Wife who always wanted the boy to be circumcised.	The message was about taking the grand son for VMMC to have him get protected from getting HIV, the fear came because of the death of the boy's mother	The message was delivered in person at home.	NA	Yes young man Changed	The young man was influenced by the mother figure(grand mother) and the his friends whom he went swimming with and were making fun of him.	Going for VMMC to be protected against HIV and to be known as grown up and being part of the friends
HH59 - mother figure(Grand mother) - comes from circumcising tribe	PERMISSIVE	ANTICIPATING	Western Province	10	NO	NO	Student	No health matters too personal	The last health decision was on cleaning the house especially about boys house witch always was not kept clean. The boy was tasked to make a daily cleaning time table.	The Father figure(grand father) made final decision in the house in regard to the last health decision made.	Both Parents makes health decisions for the boy but the uncle for the boy also makes decisions even though he stays away from were the boy leaves. The boys uncle is a brother to his late biological father.	The mother figure(grand mother) was for VMMC	Because the mother comes from tribe that supports VMMC and wanted to have the son get circumcised which is the right thing to do according her family system.	Because of the pain she went through after the death of the boys mother from HIV/AIDS due to non adherence to ARVs , the boy's mother figure(grand mother) wanted the boy to get circumcised so that he doesn’t get HIV when he becomes sexually active	The mother wanted to get son circumcised as a way of keeping the boy clean on his private part and making it easy to clean when bathing. Mother believes that diseases like fungal infections are easily gotten if the private part is kept dirty hence removing the foreskin makes it easier to clean.	None	None	None	N/A because the mother is the actual respondent.	Father figure(grand father) was against VMMC	None	None	None	The grandfather come from a tribe that doesn’t support VMMC hence he could not support the son to go for VMMC	Fear of the boy's unstable health getting more worse due to the pain that he will be able to go through after the VMMC procedure. This is because the boy has not been well with his health for sometime now.	Because of the negative words the grandfather was getting from the boy's uncle who was against the process and never wanted to the boy to get circumcised.	The father was strong believer in his tribal beliefs and as a woman the mother had difficulties in having talks about convincing the father to change mind about supporting VMMC for the son.	Young Man was against VMMC	None	None	None	Was afraid of going through pain during the VMMC procedure. Other friends always talked about VMMC as a painful process.	The brother to his late mother always told him not to go for VMMC by promising him to take him to town any day soon if he doesn’t agree to go for VMMC.	None	The young man once lived with his late fathers brother(uncle) and was close to him and always listened to him hence when the uncle told the son not to accept going for VMMC the boy accepted, especially with a promise to take him to the city.	The experience from the boy's mother and father's death from HIV/AIDS because of non- adherence to ARVs medication instilled fear in the family to make sure that the son gets protected from getting HIV when he becomes sexually active.	No. mother never changed because she was for VMMC from beginning.	None	None	None	N/A. respondent is the actually the mother.	Yes father changed	The father was influenced by the wife. The wife always supported VMMC hence wanted to have boy get circumcised.	Protecting the son from HIV by taking him for VMMC. Health workers talk about VMMC providing 60% protection against contracting HIV/AIDS	The message was delivered in person and through some brochures from the clinic.	The mother was a reinforce in the husbands change because despite the husband refusal to support VMMC in the earlier stage the wife reinforced her messages about the goodness of taking the son for VMMC.	Yes the young man changed	The son's mother figure(grand mother) and his friends were his greatest reinforces.	The benefit of going for VMMC as a way of keeping clean on the private part and also VMMC as a best prevention method against HIV infection.
HH59 - Young Man	PERMISSIVE	ANTICIPATING	Western Province	10	NO	NO	Student	No are too personal to disclose	The last health decision was on wearing of face mask when ever going to school. The mask was to prevent getting corona virus. This included the washing of hands every time come from school or from playing.	The final health decision was made by mother figure(grand mother).This is because she is concerned always with health and hygiene at home.	Both parents are involved in health care decisions .	The mother figure(grand mother) was for VMMC	She wanted it done because its part of her family system and going for VMMC brings a lot of pride to her family.	She wanted the boy to be keeping clean on his private part. This is because of the fear of other boys who are not circumcised who get fungal infections due to keeping dirt on their private parts. She therefore believes that by having the foreskin removed helps to reduce chances of getting fungal infections. This happens especially when the boys go for swimming in the ponds of dirty water outside …	None	None	None	None	The young man couldn't get the mother figure to agree because the young man was against VMMC in the prior stage and the mother figure was in support of going for VMMC	Father figure(grand father) was against VMMC	None	None	None	Father figure (grand father ) was against going for VMMC because VMMC was not part of his tribe or family system. He believed that supporting VMMC was like abandoning his family rules and laws.	Father figure(grand father was also worried about boys ill health and was fearing taking him for VMMC would worsen the situations about his health.	None	Young man views and opinions about not going for VMMC were the same with the father figure(grand father) hence couldn't get the father figure to agree	Young Man was against VMMC	None	None	None	Fear of pain during the VMMC procedure. The young man was warned by his friends who had gone through VMMC about how painful the process was and also the fear of not healing fast made him to be scared more.	The uncle (his late biological father's brother) did not want him to go for VMMC because had planned to get him to town to start staying with him.	Fear of Injections, he was always afraid of injections since childhood and was told during the VMMC process the health workers inject the boys before the operation. was also scared of bandages that are put around the penis after the operation, the bandages are sticky and cause pain when removing them.	N/A . Because the young man is the actual respondent.	Because of mother figures influence on the matter made the family to change. She had put a lot of effort and was always talking about it with Grandfather. Seems the issue of boy's ill health caused fears in the family therefore getting VMMC done will protect son against getting HIV when he starts getting sexually active .	No. mother never changed because she was for VMMC from beginning.	None	None	None	N/A	Yes father changed	The major influencer for the father Figure(grand father ) was the mother figure. The mother figure played a big role by always talking about VMMC to the family and this eventually made father figure to change his thoughts against VMMC.	The message was about the importance of VMMC as a protection against HIV and as way of ensuring cleanliness for boys through keeping private parts clean and easy to clean during bathing.	The message was delivered by word of mouth or person to person.	The young man role in the change was of a listener because he was just listening to the views and opinions of the parents on whether he should go for VMMC or not.	Yes the young man changed	The young man's influencer was the grand mother who was able to explain the benefits and importance of going for VMMC. The boy's friends also helped in challenging him to go for VMMC as doing so would make him fit in with the other friends who already had gone for VMMC.	Taking VMMC as best way to getting protected against HIV and STIs. Also as a way of being considered matured by his friends who were circumcised before him.
HH68 - Father Figure	PERMISIVE	ANTICIPATING	Western Province	16	YES	Yes . Elder Brother is circumcised	Student	No matters are too personal	last health decision was cleaning the surroundings and clearing bushes around the house to prevent mosquitos breading that brings malaria.	The final health decision was made by the father in consultation with the mother.	The father is involved in the young man's health decisions.	Mother was Against VMMC	N/A	N/A	N/A	Mother was against because VMMC was not part of her family system hence did not want to go against her family system of life.	Fear of bad VMMC procedure at the clinic. This was after the boys elder brother who had Health complications after undergoing VMMC. The boy's elder brother experienced a swelling penis for long time and ended up being admitted in the hospital	Believes that taking son for VMMC would make the son start misbehaving. She feared that getting the boy circumcised would make him start indulging in un protected with other girls.	Due to the past bad VMMC experience involving the son's elder brother, it was difficult to make her accept to take son for VMMC. The previous VMMC experience made the mother spend more time nursing the son's elder brother who had been admitted in the hospital. This created a lot of Fear in her.	father was for VMMC	Because its within the family system that the son gets circumcised. This is because the father comes from a tribe that supports VMMC.	Because the son was insisting that he gets circumcised because the boy's friends who were circumcised were making fun of him and this brought much shame always..	Wanted the son to be protected against HIV/STI. Father wanted him circumcised as part of protecting him from getting infected, this was due to the boy's sexual behaviours of brining girls in his room. The father observed at one time he was found with girl in the night around his room.	N/A	N/A	N/A	N/A because the father is the same respondent	young man was for and against VMMC	wanted to be circumcised to be able to fit in with his friends who were already circumcised .The friends were always challenging him to go for VMMC.	The young man wanted to get protection from HIV/AIDS and STIs. The protection is when the fore skin is removed the penis becomes hard and not easily bruised therefore protecting him from getting HIV.	None	N/A	The young man was afraid of pain during the VMMC Procedure . The fear came after being told by other friends that the wound would not heal fast because of his age, that he had delayed to go for VMMC.	None	Father could not get son to agree because son usually used the elder brother past bad VMMC experience to refuse to get circumcised. This made him avoid talks about VMMC.	The biggest reason family changed was due to the son's recent sexual behaviours of engaging in sexual relationships with girls. This was observed by the parents when he was found several times with a girl outside his room.	Yes Mother changed	The mother was influenced by the health care workers who talked to her about taking son for VMMC.	Taking VMMC as a best way to protect male children against getting HIV/AIDS and STIs.	The message was delivered in person at the Health facility when mother escorted the son when he had malaria	The father's role in the change was as an approver because he approved every decision that concerned taking the son for VMMC	No. father did not changed because he was for VMMC even before.	N/A	N/A	N/A	N/A .The respondent is the actual father himself.	yes, young man Changed	The young ma's influencers were the friends at school who always wanted him to get circumcised and be like them.	Getting circumcised to be protected against HIV, and Getting circumcised to be counted as part of his friends who were already circumcised.
HH68 - Mother Figure	PERMISIVE	ANTICIPATING	Western Province	16	Yes	YES- Yes Boy Have an elder brother	Student	There is no personal Matters to Discourse	The last health decision was about cleaning the yard and making rubbish pit for throwing rubbish.	The final Decision was made by the father who was the head of the house.	The father was involved in the son's health care decagons but sometimes consults the wife.	Mother was vainest VMMC	N/A	N/A	N/A	Mother was afraid of the VMMC procedure which she feared was not going to go well. The fears arose because of the past VMMC procedure for the boy's elder brother who's penis got swollen and took time to heal, the elder brother ended spending a month in the hospital.	She was against VMMC because it was not in her family system. She attributed the last bad VMMC experience for the boy's elder as reason why her tribe doesn’t support VMMC.	Feared the son's observed sexual behaviours might worsen due to Him taking advantage of being circumcised as immunity against getting HIV infection. She recently found out that son liked girls and was even inviting them home	N/A because the respondent was the mother herself.	Father was for VMMC	Because the son had become of age and he wanted him to get protected against HIV. This was done because of the observed son's sexual Behaviours of hanging out with young ladies.	the son wanted to be circumcised because his friends who were already circumcised were always making fun of him that he was not a complete man because of not being circumcised man.This made him feel ashamed, hence wanted the father to get him circumcised.	Because it was within his family system to support son go for VMMC. He believed that having a son who is not undergone for VMMC was a disgraced family in the society,	N/A	N/A	N/A	The mother memory of the older son's difficult VMMc healing process was still too strong	The young man was for and against VMMC	The young man wanted to be circumcised in order to fit in with his friends who were already circumcised and were fond of making fun of him. This made him feel ashamed always.	None	None	Fear of pain during VMMC procedure, The young man was told by friend that the VMMC procedure was a painful experience especially that he was a bit odder to under go the process.	Because the father said he should do it because it was within the fathers family system hence wanted the VMMC done for the boy.	None	The mother couldn’t get to agree with the young man because he was always afraid to talk to his mother because the mother was not happy with his recent sexual behaviours hence this created a communication barrier with his mother.	The family changed because the boy had reached of age and the issue of his sexual behaviours made the family to change and support him going for VMMC to get him protected from Contracting HIV and STIs. Family was worried hence wanted the process done.	Yes mother changed	The community health care workers influenced the mother. The other influencer was the recent boy's sexual behaviours.	Taking VMMC as a best way to protect Boys against getting HIV and STIs.	The message was delivered in person at home and at the health facility.	N/A because the mother was the actual respondent.	No. father did not change because he was for VMMC even in the prior stage.	N/A	N/A	N/A	The respondent was against VMMc hence did not have any role in the fathers change, the father was already for VMMC.	Yes young Man changed	The main influencer for the young man was the friends and his father.	The benefits o going for VMMC and talking VMMC as good way to prevent HIV infection.
HH68 - Young Man	PERMISIVE	ANTICIPATING	Western Province	16	Yes	YES- Yes Boy Have an elder brother	Student	No health matters too personal to talk about .	Cleaning the surroundings at home and always putting on masks every time I decide to go out to school, this is to prevent getting COVID 19.	The final decision was made by father	The father is involved in the last health decision but he also consults the wife.	Mother was gainest VMMC	N/A	N/A	N/A	Mother doesn’t support VMMC because its not in her family to support VMMC.	Was afraid the VMMC procedure would not be successful ,feared that the wound will not heal fast. The mother's fears were due to her last experience were the son's elder brother had bad VMMC experience ,were his wound failed to heal in time and ended up being admitted in hospital.	Mother was afraid to let the boy go for VMMC thinking taking him would make him misbehave sexually more, he would think he is now protected and can have unprotected sex.	Couldn't get mother to agree because of (SHAME) The family system doesn’t allow son to talk or discuss anything about VMMC with the mother.	Father was for VMMC	Because feared the boy would get infected with HIV/AIDS and STIs as seen by his recent sexual behaviours of being seen with young girls and actually bringing girls to his room. He believed that circumcision would be an immediate way of protecting him.	Because its within his family system to go for VMMC and that his male children should also be circumcised. He believes Having a son who is not circumcised usually brings shame to his family.	None	N/A	N/A	N/A	Does know	Young man was for and against VMMC.	Wanted to be like his friends who were already circumcised and were always making fun of him. This made him to always feel ashamed.	wanted to go for VMMC because his father demanded that he goes for VMMC which is a family requirement for every male child who reaches the age of 10 years and above to be circumcised especially that the boy had delayed to go for VMMC.	For health reasons. Because he believes that removing the penis fore skin would make easy for him to clean his penis every time he goes for bathing. This eventually will make him not get STIs also .	feared to go for VMMC because it was not the right time of the season for going for VMMC. The young man was told that VMMC works well only during the cold season which makes it easy for the would to heal fast unlike during the hot season. During hot season wounds take time to heal and might end up having other complications like what the elder brother went through.	Feared of pain and injections during the VMMC procedure. Was warned by friends about the process especially that he always never liked injections and this made him get scared to go for VMMC	None	N/A. Because the young man is the same respondent	The biggest reason family changed was because of the suspected sexual behaviours of the young man and the parents agreed to support him to go for VMMC to help him get protected especially now the he was sexually active.	Yes mother changed	The Father influenced the mother to change because he was always talking to mother about the need to take the boy for VMMC. The other influencers for the mother were the community health care workers who talked to mother about the importance of taking son for VMMC.	VMMC is the best way of preventing hive/AIDS in young males and taking son for VMMC as one way of helping him get protected so that he continues with his school.	The message was delivered in person at home and at the health facility.	The respondent role was as a listener because he listened to his mother and fathers point of view concerning him going for VMMC.	No. father did not change because he was for VMMC even in the prior stage.	N/A	N/A	N/A	The respondent s father was in support of VMMC from the Prior stage hence the son did not play any major role in the change apart from listening to both parents views about him going for VMMC.	Yes young Man changed	The father was the major influencer for the young man because he is the one who always the need to take son for VMMC, also managed to convince mother to support the VMMC plan. The other influencers are the young man's friends.	Going for VMMC to get protected from HIV/AIDS and STIs as a primary prevention measure.
HH38 - Father Figure	Authoritarian	Anticipating	Western Province	10	Father said he is circumcised	No	Student	None	The family agreed that every one has to wash their hands, mask up every time they leave home this is in order not to get exposed to Covid- 19 disease . Cleaning the house and the surrounding was another health decision the family agreed on in order to avoid water -bone diseases like diarrhoea.	Father is the one who makes the final decision in the family as he is the head of the family and everyone in the house respects him.	The healthcare decision for the young man are made by the father.	Mother is for and Against VMMC	Going for VMMC will make the son to maintain hygiene on his private part. The removed fore skin will enable him to clean his manhood easily during bathing time.	Because of the family custom that every male child needs to be circumcised. This is done in order to reduce the chance of getting STIs once the son becomes sexually active.	None	The mother was worried that the wound would not heal fast and in turn cause other health complications to the son. The fear was necessiated by her friends son whose wound took long to heal after circumision.	Mother is always busy with doing small business hence was afraid to spend time nursing the son after the vmmc process. She was worried about her other activities to suffer during the time she will be nursing the son.	was scared of the VMMC operation going wrong hence cause complications on the son.	The father couldn't get the mother to agree because the mother was always busy and never had time to talk about VMMC for the son	Father is for VMMC	For hygiene purpose, meaning that when the boy is circumcised it will be easy for the boy to clean his manhood easily because the foreskin will have been removed.	The father wants the son circumcised in accordance to family demand and also that he wants the son to be like him(circumcised)	None	N/A	N/A	N/A	N/A because the father is the same respondent	Young man was against VMMC	N/A	N/A	N/A	Because of the pain, his friend at school told him that VMMC is so painful especially on the second day. Therefore he was sacred to go through the process.	The mother was discouraging him to go for VMMC because it was not part of her family system.	None	The father couldn't get the son to agree because of the negative influence the mother had over his the son who is against VMMC.	The family changed because of the fathers and the health workers influence.	Yes	Health workers from the VMMC department from the mission hospital.	The benefits of VMMC which include(protection of STIs, hygiene ).	community sensations about VMMC at home.	Listener because he listened to everyone s'view including that of the mother and son about VMMC and also played a role of emotional supportto the boy who has fear for getting circumcised and cried each time the subject was mentioned . The mother was there to provide emotional support by telling the boy that everything is going to be ok and should not be scared its just a small wound and wont be p…	No	None	None	None	None	Yes	Father	The benefits of VMMC which include health reason protection from STIs, social reason other boys of his age are getting circumcised so he needs to do VMMC . Religious reason because we are Christians we need to practice this belief just as Jesus did .
HH38- Mother Figure	Authoritarian	Anticipating	Western Province	10	Father figure is not circumcised.	No	Student	Nothing is personal about health matters.	The family made health precautions about Covid-19.They agreed to make ensure that everyone wears a masks especially when going to school and other public places.	The father because he is the head of the house	Both parents (father and mother)because his both our son so she only advices but the father later makes the final decision.	Mother is for Against VMMC	N/A	N/A	N/A	The mother is afraid of the pain the boy will go though because his is too young to be circumcised .	The mother does not want to force the boy to go for VMMC when he does not understand the reason. She wants the boy to undergo VMMC when he undestands the reasons and can make his own decision.	None	N/A because the respondent is the mother	Father figure is for VMMC	Hygiene reason, because when the boy has gone for VMMC even if he doesn’t bath for 3 to 4 days he cant have a bacterial infection compared to one who is uncircumcised not just bathing for 3 to 4 days one can have a bacterial infection. So the young man has to go for VMMC for hygiene purpose.	Protection against HIV and STIs because the boy is growing and will be sexually active, VMMC will help reduce the chances of getting STIs and HIV. VMMC hes protect against HIV due to the arding of the penis after the removal of the foreskin.	Because he wanted him to follow his family system of having every male child to be circumcised and also because the father was circumcised too.	N/A	N/A	N/A	The mother was against VMMC hence could not get the father to agree with her. The father was for VMMC from inception.	Youngman is against VIM	N/A	N/A	N/A	Fear of Pain, the boy naturally has fear for pain. His friends who were already circumcise warned him about the pain during vmmc.	The young man had fear of the wound not healing fast after undergoing VMMC . He was worried of missing lessons at school whilst nursing the wound after VMMC	None	Mother says 'Its difficult to bring such a topic on VMMC to my son its very shameful because its concerns his penis,' she finds it difficult because of family barriers that a mother cant talk to a male child.	The biggest reason family changed was because of the father, a friend who is a pastor and managed to use the bible as a way of getting everyone to follow the ways of Jesus.	Yes	Pastor and health workers	The importance of VMMC (the hygiene which makes the boy easy to clean his manhood).	The message was delivered through church meetings and person to person interactions at home.	The respondent is the mother herself	No	N/A	N/A	N/A	The respondent was against vmmc hence could not get the father to agree because the father was for vmmc	Yes	Father	The goodness of circumcision of which he talked about the benefits of VMMC that include cleanliness ( It is easy to clean the penis)
HH38 - Young Man	Authoritarian	Anticipating	Western Province	10	The young doesn’t know if father is circumcised.	No	Student	None	The family made health precautions about Covid-19.They agreed to make ensure that everyone wears a masks especially when going to school and other public places.	None	None	Mother is for Against vmmc	None	None	None	The mother says that his is still young to go for VMMC .	None	None	Because he doesn’t get to talk with the mother on the issue of VMMC so he cant convince her to agree with him.	Father figure is For VMMC	Hygiene because it will be easy to clean his manhood once he is circumcised cause the foreskin will be removed.	Because of the religious belief that Christians should like what Jesus did cause he was circumcised too.	None	None	None	None	The father was of the ideal for VIM.	Youngman is against VIM	None	None	None	Fear going for circumcision that its painful cause his friends shared their experience that its so painful.	The young man scared of death saying what if he dies during or after the VMMC operation due to pain or execussive bleeding.	Scared that he would die due to the unbearble pain during the operation.	None	Biggest reason why the family has changed is because of the religious belief or faith that the father has and has been talking about VMMC that the boy should go.	yes	Health care worker	Benefits of circumcision which are hygiene which is easy to clean the manhood.	In person at the clinic	None	No	None	None	None	None	Yes	Father	The importance of vmmc (the hygiene which makes the manhood easy to clean,religious believe because even people in the bible were circumcised so as Christians we need to do circumcision).
HH42 - Father Figure	Authoritative	Anticipating	Western Province	11	The father is circumcised	No	Student	No matter is private cause he always talks with his wife cause she is the closest person he has.	Covid-19 washing of hands and wearing of face masks when one goes out and washing of hands after using the toilet.	Father makes final decision because he is the head of the house.	The healthcare of the young man is made by both parents father and mother make decision for the young man as they want what is best for him.	Mother is for VMMC	For hygiene purpose because the son has reached the age where it is difficult to take a bath and the mother cant bath him cause his is grown so circumcision is best for him to avoid him having fungal infection.	The boy has to be like his friends that are circumcised cause most of his friends are circumcised.	None	None	None	None	N/A	Father is for VMMC	Circumcision will make it easy for the young man to clean the manhood easy cause the foreskin will be removed since he is having challenges of bathing himself.	Hygiene purpose that one time the father had a bacterial infection(sores on the penis developed)due to not taking baths for 3-4 days. Since the boy has problems taking a bath the only thing is vmmc that will help him because he Doesn't want the son to suffer from fungal infection.	None	None	None	None	N/A	The young man was for VMMC and Against VMMC.	Wanted to be able to maintain personal hygiene by being able to clean his private part well and avoid getting infections	Wanted to be circumcised like his friends who have undergo circumcision	None	Fear of pain that he will have to go through during the VMMC operation so this made him to be afraid of going for VMMC-circumcision	None	None	The reason was because of the mother who was telling the young man that wounds are so painful. The mother is making it hard cause she is very close to the boy.	The biggest reason was because the boy hard shown great interest to go for VMMC after his friends influenced him to go for VMMC its a common in the community that boys of his age have gone for vmmc	No cause she is for the ideal of VMMC	None	None	None	N/A	No because the father was for the ideal.	None	None	None	N/A	Yes	The young man influencers were his friends and the health workers that managed to convince him to go for vmmc	The message was on the importance of VMMC and addressing the fears that most boys have who are about to go for VMMC
HH42 - mother figure	Authoritative	Anticipating	Western Province	11	yes the father is circumcised	No	Student	None	The last health decision was on how to protect the family against covid-19 by having every one washing hand, wearing face masks when they go out and making sure that the surrounding are clean.	The father makes final decisions in the house as his the head of the household.	The healthcare of the young man is made by both parents father and mother make decision for the young man as the mother has influence on the boy cause the father is out for work and at times he travel out of town for work.	Mother for VMMC	For hygiene reason because the son has bathing problems which always makes her fight with her son so by going for VMMC it make the son not to have fungal infection.	The boy wants to be circumcised cause many of his friends are circumcised so he wants to be like his friends.	None	None	None	None	N/A	Father is for VMMC	Protection against STIs when the boy is growing into adulthood and becoming sexually active so this will at least reduce the chances of him getting STIs .	The boy will be able to clean his manhood since he has bathing problems cause when he goes for VMMC this will reduce chances of having whitish substances in the foreskin.	Since the father has done it so the boy should be able to do VMMC now cause the father did VMMC when he was 18 years so he wants the boy to do at an early age than him.	None	None	None	None	Youngman was for but had fear of pain.	Wanted to be circumcised like his friends that had already done VMMC	Personal hygiene cause the penis will be easy to clean once the foreskin is removed.	None	Was scared of pain after the operation that maybe he was going to be home for a ling time with playing with his friends.	None	None	Managed to convinced him that the wound is not than painful that it will make him home for a long time since we are so close to each other.	The biggest reason why the family changed is the boy really wanting to go for VMMC despite having fear of pain fear after the operation	No	None	None	None	N/A	No	None	None	None	N/A	Yes	The young man influencers were the friends who convinced him to go for VMMC	The message was its not painful we have gone through VMMC
HH42 - Young Man	Authoritative	Anticipating	Western Province	11	He doesn’t know if the father is circumcised.	No	Student	None	Cleaning the house and the surrounding, drinking clean water and coved 19 washing of hands and wearing of face masks in public places	The father makes final decisions in the family as his the head of the house.	The healthcare of the young man is made by both parents father and mother .	Mother is for VMMC	For hygiene reason because the son has bathing problems which also by going for VMMC it make the son not to have fungal infection.so the penis will be easy to clean once the foreskin has been removed.	None	None	None	None	None	N/A	Father is for VMMC	Cleaning the penis will be easy since he has grown mother can be bathing him everyday.	VMMC will protect him from having whitish substance in the foreskin once it is removed because we are always fighting with mother about my bathing style	None	None	None	None	None	Young man was for VMMC and had fear of pain.	Hygiene cause once the foreskin has being removed it is easy to clean the manhood.	Just want to be like my friends cause most of them are circumcised .They laugh at him that he is not circumcised yet.	None	Was scared of pain after the operation that maybe he was going to be home for a long time with playing with his friends.	None	None	N/A	The biggest reason why the family changed is because of the health workers who visited his school addressing the fears of going for VMMC and his friends that have undergone VMMC already.	No	None	None	None	None	No	None	None	None	None	Yes	The young man influencers are the health workers and his circumcised friends.	T he message was that VMMC was not painful.
HH30 - Father	Permissive	Anticipating	Lusaka Province	10	Yes	No	Student	Father can not talk to his son about sexual related topics. When decides to tell him anything that is related to a sexual topic, he would rather use indirect words than to talk to him directly.	Family discussed about cleaning the house environment in order to prevent cholera and other out break diseases by maintaining hygiene and ensuring that all the members of the family stick to following the Covid 19 preventive measures guidelines.	Father makes final decisions, he feels he is the head of the house and he has to give guidance to his family.	Both parents	Against VMMc	N/A	N/A	N/A	Personal reason-Mother used to see how her neighbors son used to cry after he came back from VMMc and that child was just a baby, so the mother thought that if a baby can still feel pain, then it means that it will be more painful for the young man because he was older.	Personal concern-Mother not comfortable to clean the sons wound because if the son was taken for VMMc, she will be left with the responsibility of cleaning the wound alone since the husband is not usually home as he spends most of his time at work and with his friends.	None	Control-Mother couldn’t listen to me because she thinks that I will not help her to be cleaning the wound because am not usually available at home.This made her not to even think of changing her position.	For VMMc	Family reason-Father is also circumcised, so he also wants his son to follow in his foot steps.	Health reason-The foreskin usually keeps dirt because it is closed up, it becomes very difficult to get rid of the dirt which later forms bacteria because the dirt has accumulated on the foreskin and he may get an infection. So VMMc will be very beneficial to my son because he plays too much and sometimes forgets to take a bath.	Sexual behavior reasons-Son will soon be exposed to sexual activities because most adolescents of this generation start having sexual relation as early as 10 years for girls and 12 years for boys.	N/A	N/A	N/A	N/A-He is the subject	Against VMMc	N/A	N/A	N/A	Personal concern-He witnessed a friend who got circumcised going through pain and that is the reason for not wanting to go for VMMc.	Health concern-He didn’t want to have a wound on his penis.	None	Evidence-I didn’t know exactly how to convince him that it wasn’t painful because he actually witnessed a friend going through pain, so even if I told him that it was less painfull, he wouldn’t have agreed.	The biggest reason for change is because father saw that adolescents of nowadays start having sexual relations as early as 10-12years old, so he needed to ensure that his son goes for VMMc and be protected from sexual related infections.	Yes	Father	I told her that there is no need to worry about the wound because I will be available to clean the boys wound. In case am not available, I explained to her how to clean the wound so that it does not have complications. I then assured her that the boy will be fine and nothing bad will happen to him, I also told her that i went for VMMc and I am still in good health.	In person at home	Emotional support-Father assured mother that she will not be the only one to clean the sons wound but he will be available to help her.	No	N/A	N/A	N/A	N/A	Yes	Father	I told my son that his foreskin has a lot of dirt and if it is not removed it may get rotten and he will have infections. When heard this, he told me that he was still not willing because it was not painful. I then explained to him that the don’t use a sharp instrument to cut off the foreskin, they use a ring and when it is put around the penis, the foreskin will fall off on its own. To get him m…
HH30 - Mother	Permissive	Anticipating	Lusaka Province	10	Yes	No	Student	Sexual topics such as VMMc are too personal to discuss with son because he is male, so she can only let him talk to his father about it and if she want to talk to him about anything related to that through by speaking through his father.	Mother and father discussed about ensuring that they are protected from getting infected with HIV and other sexual related diseases.	Both parents.	Both parents	Against VMMc	N/A	N/A	N/A	Personal concern-She felt that it would be very difficult for her to clean the wound because it was going to be her first time and she didn’t have the information on how to go about cleaning it's she decided that boy will take himself when he will be older enough to take care of the wound.	Tradition-There is a belief in the community about VMMc, that if a child is circumcised, parents must stop having sex until the boy is completely healed because if they do, the wound may get rotten and son may die.	Personal concern-Mother also heard that if boy is circumcised, he is not supposed to be sent to the neighbors place to ask for fire, if he does he will not get healed .So, my concern was how to monitor my son during that period to ensure that he heals without any complications.	N/A-(Mother is the subject)	Against VMMc	N/A	N/A	N/A	Personal concern-He was also worried that son may die if the wound was not well taken care of as it may get rotten.	None	None	N/A(Same view as the mother)	Against VMMc	N/A	N/A	N/A	Personal concern-He was scared that it would be too painful because some of his friends told him that it was very painful when he went for it and that discouraged the young man.	None	None	N/A(Same view as mother)	The biggest reason family changed is because mother realized that VMMc has more benefits than just the pain and wound she was concerned about. This change happened after the health worker at the clinic mentioned that if all men are circumcised, then cervical cancer will be no more and women will be free form it.	Yes	Health worker	The health worker was the most dominant influencer on the mother. Father tried to convince her that nothing will bad will happen to son because he will be there for him and will also help mother to take care of the wound but she still didn’t believe, not until she took her baby for postnatal services and the nurse was giving a health talk about how VMMc will help in fighting cervical cancer in wo…	During a health talk at the clinic.	Recognizer-Mother realized that VMMc is important and her son must go for it so that she can also help fight cervical cancer in women.	Yes	Radio	A radio program in which the heath topic was VMMc in protecting the lives of the young men. The program was encouraging parents with male children to take their children for VMMc so that they can have low chances of contracting sexual related diseases like HIV and STIs.	At home	Approver-When father told me that he wanted son to go for VMMc, I allowed him to do so because I also got interested in VMMc.	Yes	Father	He told him that all men should be circumcised because if the foreskin is not removed, dirt will accumulate and that may cause a problem on the private part and it may get rotten due to bacteria caused by dirt.
HH30 - Young Man	Permissive	Anticipating	Lusaka Province	10	Yes	No	Student	He has no too personal health matters to discuss with the family.	Mother said that I should always be wearing a face mask and I should not be visiting other houses so that I don’t get COVID 19.	Both parents.	Both parents	For VMMc	Family reason-Mother wanted me to go for it because father told her that I must go.	None	None	N/A	N/A	N/A	Engagement-I didn’t know how to talk to her and what to say to her to make her agree with me.	For VMMc	Health reasons-Father said that once I get circumcised, I will not have any diseases and my private part will be clean.	Family reason-He just wanted me to go because he said that all men should get circumcised when they reach my age.	None	N/A	N/A	N/A	Attention-I didn’t get a chance to talk to my father because he is usually busy with work.	Against VMMc	N/A	N/A	N/A	Personal concern-He was worried that VMMc is too painful.	Personal concern-He didn’t want to his foreskin to be removed because his private part will be too exposed and he may get sick when it gets cold since the private part will no longer be covered by the foreskin.	None	N/A(He is the subject)	The main reason for change was because I realized that VMMc is not painful as I thought and that is what made me to go for it. My father also wanted me to go because he said it would protect me from getting diseases on my private part.	No	N/A	N/A	N/A	N/A	No	N/A	N/A	N/A	N/A	Yes	Friend	His friend narrated to him how the VMMc procedure was done when he went to get it done at the clinic. He told him that it was not painful because he was given an injection which made him to fall asleep and when he woke up, the foreskin was already removed from his private part.
HH22 - Father	Authoritative	Anticipating	Lusaka Province	10	Yes	No	Student	He is only free to discuss anything with the wife, as for the young man, he cant talk about sexual topic with him because he is very young to be engaged in such topics. Father says that he will only start engaging him such discussions when he becomes a teenager because by then he will be able to understand.	Family decided to take the son for VMMc as soon as schools get closed.	Father-He feels that he has the responsibility of giving the right counsel and guidance to his family.	Both parents	Against VMMc	N/A	N/A	N/A	Health concern-Some of her family members discouraged her that VMMc was not good because they believed that if the procedure is wrongly done, young mans fertility will be affected and he may not be able to have children in future.	Religious reason-The church is against VMMc, they think it is not Godly as it is rebelling against the way God created a human being.	Health concern-worried that son may have urinary complications, for instance if they accidentally cut a vain, it will be difficult for son to pass urine and it will be painful.	N/A(Both were of the same view)	Against VMMc	N/A	N/A	N/A	Health concern-Some of my friends who have taken their children before, used to discourage me that my son may have urinary complication as he may have problems to urinate because of the effect of the wound.	Health concern-His fertility may be affected if he was not properly circumcised more especially if some of the veins on his manhood was cut off, he may no longer be able to release sperms during sexual intercourse. So it is better for him to make a personal decision when he is old enough to decide.	Sexual behavior concern-VMMc is not for young men because once son is circumcised, he may want to try having sexual intercourse in order to prove if VMMc can really protect him from diseases.	N/A(He is the subject)	Against VMMc	N/A	N/A	N/A	Personal concern-He believed that VMMc is not a good thing because it only causes pain and a wound which is scary.	None	None	N/A(Same view as the father)	Family changed because they realized that when son grows older than he is now, it will be difficult to control him and Father will not have control over him. Father realized that VMMc is just as important for young ones, as it is for adults because son will soon be exposed to sexual relationships, hence he needs to undergo VMMc so that he is protected from diseases and infections as well as body …	Yes	Father	The husband went to a workshop where one of the topics being discussed was VMMc. Through this workshop, father encouraged mother that VMMc is the best thing to do for their son, to ensure that he lives a long and healthy life, free from sexually transmitted infections. Father had to invite the health facilitator to come home and talk to young mans mother so that she gets more information from a t…	In person at home.	Connector-Father introduced the wife to the health facilitator, who gave her more information about VMMc. The health worker then explained everything that she needed to know about VMMc and she got convinced.	Yes	Health worker	Father attended a workshop conducted by an NGO called Jesus cares ministries, he was taught about adolescent sexual reproductive health. Father learnt that young men can also go for VMMc so that it can help them to keep their private part clean and in case, they start having sexual relations, it will protect them from sexual related diseases. The health facilitator also mentioned that before one …	In person at the workshop	Consensus builder-He shared the information that he learnt from the workshop with the wife so that she can change her position against VMMc and get interested in taking son for VMMc.	Yes	Grandmother	The grandmother went to visit the family, when she discovered that young man was not yet circumcised, she asked the boys parents to explain why they didn’t take him. The parents permitted the grandmother to talk to the young man since he was the one who was not willing and his parents were not comfortable to talk to him about it. So, they felt that grandmother would be the right person to talk to…
HH22 - Mother	Authoritative	Anticipating	Lusaka Province	10	Yes	No	Student	I can not disclose my HIV status to my children, the only person who should know about it, is my husband.	Decided to follow COVID 19 preventive measures and guidelines so that the family can be kept safe from getting the virus.	Both parents	Both parents	Against VMMc	N/A	N/A	N/A	Health concern-She thinks that she would not manage to take care of the wound because she has no experience. She also heard from people that failure to follow proper instructions to clean the wound may delay the healing process and affect the boys school activities.	Personal concern-Mother didn’t see it necessary to take the son for VMMc because she didn’t understand how he would benefit from it.	None	N/A(Mother is the subject)	For VMMc	Family reason-He has always wanted the son to go for VMMc because even when the young man was born, father had already scheduled an appointment to have him circumcised but this appointment was cancelled because the boy was diagnosed with bronchitis.	Family reason-Father is circumcised and that could be the reason why he wanted him to also get it done.	Health reason-Most children of this generation are too exposed to sexual activities, it is better for son to be circumcised, so that he is protected from sexual related infections and diseases.	N/A	N/A	N/A	Control-I saw it unnecessary to discuss this issue with my husband because he is already circumcised and so, even if I brought up the topic, he would not change his mind.	Against VMMc	N/A	N/A	N/A	Personal concern-He is scared of pain because he has heard from some of his friends that the procedure is very painful.	Personal concern-He got worried that his whole penis will be cut off, he didn’t really know that what is usually cut is the foreskin.	Personal concern-Being a boy, he was not ready to go for VMMc because he didn’t want to start wearing a wrapper that will make his friends to laugh at him when they see him wearing something that should be worn by girls.	N/A(Same view as mother)	Family wanted to ensure that the young man is protected from sexual related diseases because he may already be having sexual relationship and as parents, we are not always there to monitor him or chose his friends because some friends may pressure him to engage in sexual activities, so VMMc is the only best thing to ensure his protection now and in the future.	Yes	Health worker	My husband once advised me that we should take the boy for VMMc but I was not convinced with what he told me because I felt that the only reason why he was for VMMc was because he was circumcised and he also wanted son to be like him. He later connected me to one of the health facilitators, who advised me that now is the right time to take the young man before he becomes sexually active so that t…	In person at the clinic	Recognizer-I recognized that VMMc was the right thing for my son and I decided to talk to my husband so that we start arranging for a day when we can take the boy for VMMc.	No	N/A	N/A	N/A	N/A	Yes	Friend	When they were bathing, he saw his friends with a circumcised penis .He asked his friends about how the procedure was done and his friends explained that he didn’t even feel any pain because it was done when he was sleeping.
HH22 - Young man	Authoritative	Anticipating	Lusaka Province	10	Yes	No	Student	Discussing about sexual topics, I keep it personal because my parents can beat me. I would rather discuss such topics like VMMc with my friends.	Father encouraged that we stick to following COVID 19 preventive measures so that we don’t get sick.	Father.	Both parents	Against VMMc	N/A	N/A	N/A	Family reason-She said that it should not be done but she didn’t give any reasons why, she just said that it is not a good thing.	None	None	N/A(Both were of the same view)	For VMMc	Health reasons-He said that VMMc prevents abdominal pain and any kind of diseases on the private part.	None	None	N/A	N/A	N/A	Shame-I was scared to talk to father that I am not interested in VMMc because he was going to beat me up.	Against VMMc	N/A	N/A	N/A	Personal concern-I heard that VMMc was very painful and I didn’t want to go through that kind of pain.	Health concern-when one gets circumcised, they lose a lot of blood and they get sick for a very long time and they even die.	None	N/A(He is the subject)	The biggest reason that made me to change is because my father disclosed that he is also circumcised. He told me that people don’t die when they go for VMMc, he gave himself as an example that he is in good health because he went for VMMc and that is the reason he is still alive and very health and that got me to become more interested because I was no longer scared of death.	Yes	Father	He told her that it is now the best time to take me for VMMc because if I grow older than this, it will become more painful and healing may be difficult because the skin will be too hard.	In person at home.	Connector-I played this role because I was the one who told my father to talk to mother after I told her that I wanted VMMc and she refused for me to go for it, so I told father to talk to her and she got convinced.	No	N/A	N/A	N/A	N/A	Yes	Father	He told me that people don’t die when they get circumcised, he told me that he is also circumcised and he is still alive and very healthy. He also discouraged me from listening to negative influencers because VMMc has benefited my father because he doesn’t even get diseases on his private part.
HH34 - Father Figure(Uncle)	Authoritative	Anticipating	Lusaka Province	13	Yes	No	Student	There are no too personal issues for me to discuss with my family, I am free to talk about anything with his family.	I advised the family to ensure that they follow all COVID 19,preventive measures.	Both parents	Both parents.	For VMMC	Social reasons-Most of the boys who are the same age as the young man, are circumcised.	Tradition reasons-The Aunt is a Ka Luchazi by tribe, and her tribe traditionally allows the circumcision of young men.	None	N/A	N/A	N/A	N/A(Both uncle and aunt were for VMMC)	For vmmc	Health reasons-Father says that the young man needs to be protected from sexually transmitted diseases because he may be exposed to sexual intercourse. He said that ,a lot of people in the area are prone to STIs and HIV because it is a high density area with a lot of illicit activities. So he is in in support of vmmc because it reduces the chances of being infected.	Health reasons-Father has experience of VMMC being helpful in keeping the penis clean which reduces the chances of being infected with bacteria.	None	N/A	N/A	N/A	N/A(Father is the subject)	Against VMMC	N/A	N/A	N/A	Personal concern-He was scared because his friends told him that it is very painful.	Personal concern-Maybe he was against vmmc because he didn’t have enough knowledge about the benefits of male circumcision.	None	Control-The uncle couldn't get the young man to agree with him, because he was not ready to go for vmmc, he needed to be given enough time to make up his mind and decide on his own rather than forcing him into it.	Uncle felt that the young man was now a teenager and he is likely to be exposed to illicit activities like sex because he has seen most young men of his age being actively engaged in sexual intercourse, hence VMMC was the only solution to ensure that he is protected from sexually related infections.	No	N/A	N/A	N/A	N/A	No	N/A	N/A	N/A	N/A	Yes	Uncle	The uncle explained to the young man about the benefits of circumcision and how important it is to do it at a young age. Uncle used his own vmmc experience to convince the young man by telling him that is less painful when you are young because the skin is soft, so the procedure becomes easy.
HH34 - Mother Figure(Aunt)	Authoritative	Anticipating	Lusaka Province	13	Yes	No	Student	Mother has no too personal issues to discuss with the family.	The family decided that the young man should be taken for vmmc in the month of June, since the weather is cold and good enough for the healing process.	The husband(father figure)makes final decisions because he is the head of the house.	Both parents.	For VMMC	Health reasons-Nephew has grown and he maybe having sex without our knowledge. So the best is to take him for vmmc so that he can be protected from sexually transmitted infections.	None	None	N/A	N/A	N/A	N/A(Mother is the subject)	For vmmc	Sexual behavior reasons-There is a belief among young men that, "to be proven as a real man, you need to have sex". So the young man may be pressured to have sex to prove himself to his friends.	Health reasons-He may be having sexual relationships, hence he will need to get circumcised so that he may be protected from sexual related diseases and infections.	None	N/A	N/A	N/A	N/A(Father is also for vmmc)	Against VMMC	N/A	N/A	N/A	Personal concern-He was worried that vmmc was very painful, so he didn’t want to get it done to avoid pain.	Personal concern-He was young and he didn’t understand vmmc and that could be the reason why he was not interested in it.	None	Control-Aunt wanted the young man to decide on his own and not to be forced into it's she couldn’t force him so that he is given enough time to understand and reason with me willingly.	Young man is now a teenager and he may be actively engaging in sex, so he must go for vmmc to reduce chances of contracting HIV and STIs.	No	N/A	N/A	N/A	N/A	No	N/A	N/A	N/A	N/A	Yes	Friends	His friends are circumcised and they told him that it was not very painful. This made him to even be more interested in vmmc so that he can fit in.
HH34 - Young Man	Authoritative	Anticipating	Lusaka Province	13	Yes	No	Student	Young man can only discuss sexual topics like vmmc with his friends because they are his age mates and he is free with them.	Parents discussed about taking young man for vmmc when school is closed.	Final decision maker is the uncle because he is the head of the house.	Both parents including young man.	For VMMC	Health reasons-for hygiene, so that it can be easy to clean his private part when bathing.	None	None	N/A	N/A	N/A	N/A - Young amn is for VMMC	For vmmc	Family reason-Uncle always wanted vmmc because he believes it is a good thing and every one in the family should go for it.	Health reason-Uncle says that It helps to keep the private part clean and as such, bacteria infections are prevented because there is no skin to keep the dirt.	None	N/A	N/A	N/A	Engagement-Young man didn’t know how to approach the uncle and tell him that he was scared of pain.	Against VMMC	N/A	N/A	N/A	Personal concern-Some of my friends used to scare me that vmmc was a very painful thing.	None	None	N/A(He is the subject)	My uncle told me that the pain doesn’t last long and that once am circumcised it will be easy for me to clean my private part when bathing.	No	N/A	N/A	N/A	N/A	No	N/A	N/A	N/A	N/A	Yes	Uncle	Uncle advised me that I should go for vmmc because it was going to protect me from sexually transmitted diseases and he also said that it will be easy for me to clean my penis when bathing and the pain will not last long.
HH6- Father Figure(grandfather)	Permissive	Anticipating	Lusaka Province	12	Yes	No	Student	Personal hygiene in terms of shaving hair from the privates parts of the body is a matter that is too personal to discuss with the family.	Family made a decision to ensure that the environment is kept clean, in order to prevent outbreak diseases like cholera.	Grandfather is the eldest in the house, so he makes final decisions.	Grandfather is involved in decision making because they are the eldest in the household. Grandfathers wife died, so his young brother is the only one he can consult before making decisions.	For vmmc	Sexual behavior reasons-His mother said that young man is now 12 years old, so mother thinks that he may be engaging in sexual activities, so she wants him to go for vmmc.	Health reasons-Vmmc will help to protect the young man from getting infections and any other sexually transmitted diseases because once the foreskin is removed, chances of getting infections become slim.	None	N/A	N/A	N/A	N/A(They were both of the same view)	For vmmc	Health reasons-Father says that vmmc helps to keep the penis clean because when the foreskin is removed, the skin will not be exposed to infections. Cleaning of the penis becomes easy for the young man, so vmmc will help in maintaining body hygiene.	Sexual behavior reasons-Father says that the young man should go for VMMC, because he may learn from his friends about sex and he may be pressured to try it out. So if he is not circumcised, he is likely to get infections.	Health reasons-Vmmc is less painful and the wound will heal fast when done at a young age because the skin is still very soft unlike when one is an adult, the foreskin becomes harder and gets more painful during vmmc.	N/A	N/A	N/A	N/A(Grandfather is the subject)	For vmmc	Social reasons-Young mans friends are circumcised, so he want s to be like them.	None	None	N/A	N/A	N/A	N/A(He was for VMMC, just like grandfather was)	The young man maybe engaging in sex at his age now that he is 12 years old he will need to be protected against infections and HIV.	For VMMC	N/A	N/A	N/A	N/A	For VMMC	N/A	N/A	N/A	N/A	No	N/A	N/A
HH6 - Mother Figure(Aunt)	Permissive	Anticipating	Lusaka Province	12	Yes	No	Student	Issues of abdominal pain during menstruation is a personal issue because if you tell people in the house, they will suspect that you terminated a pregnancy. HIV status is also a personal issue, no one must know about it and I would rather hide if I have an STI, than to disclose because people think you are sleeping around with different men.	Preventive measures for COVID 19 and HIV/AIDS. Family discussed about following COVID 19 measures and guidelines as well as not sleeping with different men to prevent HIV.	Grandfather.	Grandfather and the mother to the young man who is currently staying somewhere else.	For vmmc	Health reasons-At his age, he may be indulging in sexual behavior and so he needs to be protected from infections and other sexually related diseases.	None	None	N/A	N/A	N/A	N/A(Aunt is the subject)	For vmmc	Health reasons-The young man has now grown, he must be circumcised so that when he starts having sex or if he is already doing that, he must be protected from infections which are sexually related.	None	None	N/A	N/A	N/A	N/A(Aunt and grandfather are of the same view)	For vmmc	Health reasons-Young man may be sleeping with girls and so he wants to be protected from HiV and other infections related to sexual intercourse.	None	None	N/A	N/A	N/A	N/A(Both young man and Aunt were for vmmc)	Family changed because they felt that young man has grown, of which he may be having sexual relationships without the family knowing. So the best is to get him circumcised to protect him from Sexually transmitted diseases.	For VMMC	N/A	N/A	N/A	N/A	For VMMC	N/A	N/A	N/A	N/A	No	N/A	N/A
HH6 - Young Man	Permissive	Anticipating	Lusaka Province	12	Yes	No	Student	None	Grandfather told me not to be going out to play because there is COVID 19.	Grandfather because he owns the house and everything in it is his.	Grandfather and mother.	For vmmc	Family reason-She just wanted me to get circumcised but she didn’t explain why she wanted me to go for it.	None	None	N/A	N/A	N/A	Shame-I am not free to talk to my aunt, she doesn’t usually talk about such issues with me.	For vmmc	Family reason-Grandfather just told me that I should go for vmmc but he didn’t explain why it was necessary for me to go for it.	None	None	N/A	N/A	N/A	Shame-It was difficult for me to ask him why he wanted me to go for VMMC. I really didn’t know how to start the discussion with because I was not very free to talk to him.	Against vmmc	N/A	N/A	N/A	Family reason-My uncle told me that circumcision is not for young boys like me.	Social concerns-I was against because my uncle told me that other boys of my age were not circumcised and if I went for it, I will be the only one who will be different from my friends. So, I was waiting for some of my friends to go so that I can also get it done.	Personal concern-He was scared because he heard that it is very painful.	N/A(Young man is the subject)	Change happened because every one in the family wanted me to go for vmmc apart from my uncle who has always been against but the majority of the family members just wanted me to go for it.	For VMMC	N/A	N/A	N/A	N/A	For VMMC	N/A	N/A	N/A	N/A	Yes	Friends	My friend told me about his vmmc experience. He said that when he went to the clinic to get it done, the doctor was very friendly. My friend was made to watch a cartoon and while he was watching, he fell asleep and when he woke up, he was already circumcised and it was not even painful because he fell asleep when the procedure was done. When the stitches came out, he was completely healed. The pa…
HH18 - Father	Permissive	Anticipating	Lusaka Province	10	Yes	No	Student	When he has an STI, he doesn’t tell any one because he is embarrassed that people will think that he has been sleeping around with different women.	Adherence to COVID 19 guidelines such as wearing a mask.	Father	Both parents	Against vmmc	N/A	N/A	N/A	Tradition reasons-vmmc for young ones is only common among the Luvale tribe, so it is not our tradition because our tribe doesn’t allow this practice for young men.	Personal concern-She didn’t have enough information about vmmc which made her not to be interested.	None	N/A(Grandmother and the father were of the same view)	Against vmmc	N/A	N/A	N/A	Tradition-Our tradition doesn’t approve vmmc for young ones, it is only done by the Luvale tribe.	Family reason-Young man should decide for himself when he is a grown up and so it is not a must for him to go for circumcision now.	None	N/A(Father is the subject)	Against vmmc	N/A	N/A	N/A	Social concern-The young man was too young and by that time he was only 8years old, most of his age mates were still not yet circumcised.	None	None	Young one was also against going for VIM	The family saw that almost every one in their neighborhood was taking their children for vmmc and they didn’t want to be left out. VMMC became the latest trend in the community and was being done by almost every one.	Yes	Friends	She heard from her friends at church who took their grandchildren for vmmc and they told her how less painful the procedure was for the young men.	In person at church.	Approver-Father agreed when mother approached her over the issue of considering the son to go for vmmc.	Yes	Radio	There was a health program, where they were teaching about how vmmc helps to reduce infections/ diseases and helps in hygiene as it helps to keep the penis clean. I got convinced and decided to consider vmmc because I wanted to ensure that my son is protected from HIV. Even if I died today ,he will not blame me for anything because I would have done the best I can, for him.	He was listening to the radio at home.	Recognizer-Played this role because he saw something that should be discussed with the young mans grandmother who happens to be a mother figure in this case.	Yes	Friends	Young mans friends told the boy that they are circumcised and he too should tell his parents to take him.
HH18 - Mother Figure(grandmother)	Permissive	Anticipating	Lusaka Province	10	Yes	No	Student	Grandmother has no personal health matters, She is free to talk to both father and son.	The grandmother told the young man not to be like his father who always comes home late. She told him to take care of himself because there are diseases like HIV, nowadays.	Both parents	Grandmother, father and relatives to the boys mother.	Against vmmc	N/A	N/A	N/A	Social concerns- The boy was only 9yrs old when grandmother joined the household and so, she thought it was not necessary because other boys in his age category were not circumcised.	Personal concern-she was afraid to take the boy for vmmc because she needed approval from the late mothers relatives so that they don’t blame her for anything, more especially if the vmmc procedure went wrong.	None	N/A(mother is the subject)	For vmmc	Family reason-The father wants the boy to go for vmmc procedure, just like he did. He believes that all males in the family should be circumcised.	Health reasons-Father doesn’t want son to contract Hiv and other infections just like did. Father was very sick, he suffered from TB.	None	N/A	N/A	N/A	Evidence-Mother couldn’t get father to agree with her because he is already circumcised. So having had the experience of VMMC, it was difficult for him to be convinced that vmmc was not right for the young man.	Against vmmc	N/A	N/A	N/A	Health concern-He was scared of pain.	None	None	Both young man and grandmother were in agreement that VMMC is painful	Family changed in order to fulfill the wishes of the young mans mother who wanted her son to be circumcised when he is at least 10yrs old.	Yes	Daughter in law(young mans late mother)	Before the young mans mother died, she left a message that the son must be circumcised when he is 10years old. By then, the boys mother was suffering from TB.	In person at her home.	Advocator-Grandmother had to tell the young mans father that is now the right time to take the boy for vmmc so that his late mothers wish can be fulfilled.	No	N/A	N/A	N/A	N/A	No	N/A	N/A
HH18 - Young Man	Permissive	Anticipating	Lusaka Province	10	Yes	No	Student	No matters too personal to discuss with the family.	Young man was advised to maintain body hygiene and follow covid 19 guidelines.	Both parents	Both parents	For vmmc	Health reasons-Mother died of HIV and TB, So my grandmother wanted to ensure that he protected from diseases.	Social reasons-She was in support because she saw that all my friends are circumcised.	None	N/A	N/A	N/A	Evidence-I didn’t know how to convince her that vmmc is not bad because she already knew and believed in the health benefits that it protects from diseases.	For vmmc	Social reasons-All my friends are circumcised and dad wants me to be like them.	Family reason-Father says that now that I am 10 years old, I must go for vmmc.	None	N/A	N/A	N/A	Evidence-I felt helpless to convince my father as he has enough information about vmmc. Father is already circumcised and he believes in it.	Against vmmc	N/A	N/A	N/A	Health concern-The young man was scared of pain.	None	None	N/A(He is the subject)	Health reasons is the main reason for change, because family doesn’t want me to be sick like my mother who died of TB/HIV infections.	No	My late mother	Grandmother wanted to fulfill my mother's wishes	At home, In person	N/A	No	N/A	N/A	N/A	N/A	Yes	Friends	His friends told him that vmmc is not very painful and all boys should do it to show that they are strong.
HH2- Father	Authoritarian	Anticipating	Lusaka Province	13	Yes	Yes, He is circumcised.	Student	Has no too personal health matters to discuss with family.	Preventive measures for COVID 19 so as to protect the family.	Father	Both parents	Against vim	N/A	N/A	N/A	Personal concern-Mother was worried that the son would die if he went for vim.	Personal concern-She could not bear to see the son going through a painful procedure.	Personal concern-She was Worried about the healing process because she didn’t have an idea of how to take care of the wound and how long it would take for the wound to heal.	Evidence-Mother only trusted the elder sister who told her that circumcision is very painful and that the young man will not manage to bear the pain. So she could not agree with me because she was already negatively influenced by her elder sister, hence her mind was already made up not to take the young man and that is why I couldn't convince her because I didn't have enough proof to make her agr…	For vim	Health reason-I wanted to ensure protection from diseases since he is likely to start having girlfriends now that he is a teenager.	Social reason-The son was of the right age to get circumcised since most young men in his age group are getting circumcised.	Family reason-Father is circumcised and he wanted his son to get it done. Other family members like his uncle advised him to ensure that the young man should be taken for vim when he becomes a teenager.	N/A	N/A	N/A	N/A(He is the subject)	Against vim	N/A	N/A	N/A	Personal concern-He was scared of pain because some of his friends told him that it is painful.	Family reason-Father said that it can not be done now, son should wait until he is at least above 17years,that way he can decide on his own and he will be able to understand why he should go for vim.	None	Control-Young man was too young to understand issues of vim and so, I couldn’t bring up this topic.	The biggest reason was to ensure the protection of young man from sexually transmitted diseases as he is likely to start engaging in sexual related activities, now that he is a teenager.	Yes	Father	I advised her that vim is less painful when the boy is taken at a young age than when one is older.	In person at home.	Reinforce-He stressed a point of view by explaining that vim is less painful when done at a young age than when one is older because the skin becomes too hard and the wound may not heal faster.	N/A	N/A	N/A	N/A	N/A	Yes	His friends	The friends told him that the procedure is very easy and it is less painful
HH2 - Mother	Authoritarian	Anticipating	Lusaka Province	13	Yes	Yes, he is circumcised	Student	Sexual topics such as when I have a fungal infection on the virginal, I keep it personal because its embarrassing when people hear of it, they think that you have not been maintaining hygiene.	Health and hygiene-Personal hygiene on the body and cleaning the environment to promote cleanliness. Advises the family to live a healthy life by protecting themselves from diseases like covid, HIV and STIs.	Mother	Both parents	Against vim	N/A	N/A	N/A	Personal concern-Mother was worried that vim would be too painful for the son.	Personal concern-Mother thinks the son should only go when he gains full understanding of why it is important to go for vim ,so that he can be able to make a wise decision to either go for it or not.	Personal concern-Mother was worried about how long it would take for the son to completely heal after vim because she is a business woman and she may not have enough time to look after her son.	N/A(Mother is the subject)	For vim	Family reason-Father said that his son must go for vim because he too is circumcised.	Social reasons-Most of the young mans friends are circumcised and so, father thinks that it is necessary for his son to go for it.	Sexual behavior reasons-Father felt that since the son is now a teenager, he is like to start engaging in sexual intercourse due to pressure from his friends.	N/A	N/A	N/A	Evidence-Father just wanted his son to get it done and nothing else, so it was difficult for mother to even discuss it with him because his mind was already decided.	For vim	Social reasons-Most of his friends are circumcised.	Health reason-At school, he learnt that vim protects from infections and so he wanted to ensure his protection in case he starts engaging in sexual activities.	None	N/A	N/A	N/A	Evidence-Mother didn’t have much influence as compared to the young mans friends who advised him to go for vim so that he could fit in. This made mother to have less control over him in terms of getting him to agree with her because all he wanted was nothing else but to get circumcised and be like his friends.	Family realized that the young man has become of the right age when most young men in the community go for circumcision because at this age, most teenagers begin to try out new things and sexual intercourse happens to be one of them.	Yes	Son	My son approached me and told me how much he wanted vim because all his friends have done it and he felt out of place, because he can not fit in as the friends kept mocking him that he is not circumcised like them.	In person at home.	Approver-When young man narrated how his friends were mocking him because he was not circumcised. Mother decided to give approval for her son to go for vim.	N/A	N/A	N/A	N/A	N/A	No	N/A	N/A
HH2- Young Man	Authoritarian	Anticipating	Lusaka Province	13	Yes	Yes, he is circumcised	Student	He has no personal issues which are too personal to discuss with family.	Health-How to protect yourself from covid 19	Mother	Both parents	For vim	Family reason-She wanted me to be like my father who is also circumcised	None	None	N/A	N/A	N/A	Attention-Mother didn’t seem approachable, she had already made up her mind since they already discussed with father that I should go for vim.	For vim	family reason-Father has already undergone vim and he also wants his son to go	None	None	N/A	N/A	N/A	Shame-I was afraid to talk about vim with my father.	Against vim	N/A	N/A	N/A	Personal concern-Big brother to the young man told him that vim was very painful especially when one is trying to urinate, which made him to be against because he feared pain.	Personal concern-He was worried that if the wound takes too long to heal, he may not be interacting with his friend.	None	N/A(Young man is the subject)	Young man changed because his friend told him that vim is not vey painful because the doctor gives an injection which reduces pain, so it only pains a bit when urinating.	N/A	N/A	N/A	N/A	N/A	N/A	N/A	N/A	N/A	N/A	Yes	His friends	Friends told him that they are all circumcised and that vim is not painfull, it only pains when one wants to urinate. This convinced the young man to change his mind since his fear was pain.
HH10 - Father	Authoritative	Anticipating	Lusaka Province	10	Yes	Yes - circumcised	Student	There are no personal health matters that I fail to discuss with family. I just find a better way to communicate with the young ones. There are certain words you can not use when discussing sexual topics because you may sound vulgar. I always need to find a better way to talk to them by communicating indirectly, i.e not using the actual words. The way I discuss sexual topics with my son differs f…	Last health decision made was for the family to take the young man for vim.	Father.	Both parents	Against vim	N/A	N/A	N/A	Personal reasons-Mother was afraid that the son might die after going for vim because she thought that he would lose a lot of blood during vim.	Tradition reason-Mother said that it was not their family custom to have young men circumcised due to her belief that circumcision of young men is only done by the luvale people and not other tribes.	None	N/A(Both father and mother were of the same view of not circumcising)	Against vim	N/A	N/A	N/A	Personal concern-He had no enough information about vim to help him make a wise decision to take his son or not.	Tradition-Vmmc is not my tradition because my tribe does not allow circumcision of young men.	Health concern-He was worried that son will lose a lot of blood during vim and it may affect his health.	N/A(Father is the subject)	Against vim	N/A	N/A	N/A	Personal concern-He didn’t have enough information about VMMC, this made him not to be interested in it.	Personal concern-He was worried about vim being painful and he could not bear it.	None	N/A(Young man was against just like father was)	The family received enough information about the benefits of vim and the biggest reason for deciding that vim was the right thing to do, was protection from diseases for the young man, now that he will soon be exposed to sexual topics and he may want to try having intercourse. Neighbor's son circumcision also triggered decision making	Yes	The son	The young man told his mother that she should approve vim because his friends are also circumcised.	In person at home	Listener-Father listened to the views of the mother.	Yes	Radio	A health program on the radio, where they were discussing about the health benefit of vim that it offers Protection from sexual related infections and it reduces the chances of HIV.	At the bar when he was drinking with his friends.	Recognizer-After litsening, father realized that he needed to bring up the topic and have it discussed with his family.	Yes	Friends	His friends told him that vim is not very painful, it only becomes painful when cleaning the wound but the surgical procedure is not painful.
HH10 - Mother	Authoritative	Anticipating	Lusaka Province	10	Yes	Yes - circumcised	Student	Disclosure of HIV/AIDS status is too personal to be discussed with the entire family because it is confidential and a personal health matter.	Taking all the male children for vim and putting up preventive measures for Covid 19	The father decided that we take the boy for vim	Both parents	Against vim	N/A	N/A	N/A	Tradition-Vmmc for young men is not allowed in our traditon, it is only for the luvale people and not for us the Chewa people.	Personal concern-Mother didn’t know much about VMMC, her concern was that she had no knowledge of how to take care of the sons wound since the elder brother to the young man took care of himself and so it was going to be her first time experience of taking care of some one who has just done it.	Personal concern- Mother didn’t really know how the surgical procedure was conducted, she was afraid that vim would be too risky for the young man and he may die.	N/A(Mother is the subject)	Against vim	N/A	N/A	N/A	Personal concern-Despite him being circumcised, he was not very sure how safe vim would be if conducted on the young man.	Family reason-Father is circumcised and so, his son must also get it done.	None	N/A(Both parents were of the same view)	Against vim	N/A	N/A	N/A	Personal concern-He was scared because his elder brother told him that VMMC is painful.	None	None	N/A(Young man was against just like mother)	The family got information from neighbors and other family friends who took their sons to vim and explained to the family how easy and safe the vim procedure was for young man and that is what changed them.	Yes	Health worker	Health workers encouraged the mother, that it was better to take the young man for vim when he still young because it will be less painful since at the moment, the foreskin is much softer than when he will be an adult.	In person during a health talk session at the clinic.	Recognizer-Mother conveyed the message to the family and initiated a conversation with the father of the young man because she saw it necessary to discuss about it.	Yes	Mother	After listening to the health worker, the mother went home and shared the information to the father, she told him that vim was very safe and the right thing to do when the young man is still young.	In person at home.	Consensus builder-Mother brought the vim message to the father, so that it can be discussed as a family and be able to make the decision to take the young man as a family.	Yes	Friends	His friends told him that they are circumcised and the procedure is not so painful which made the young man to stop fearing pain.
HH10 - Young Man	Authoritative	Anticipating	Lusaka Province	10	Yes	Yes - circumcised	Student	No personal health matters as boy is free to talk to parents especially the male parents because of the same gender	Covid 19-Following preventive measures and maintaining hygiene practices	Both parents because they are the eldest in the house	Both parents	For vim	Family reason-Son thinks that mother was for VMMC but he doesn’t know why she was for vim because she just told the son to go for it.	None	None	N/A	N/A	N/A	Shame-I was shy to talk to my mother about it because she is a female and she may also not be interested in talking about such a topic with me.	For vim	Family reason-Father wanted me to go for vim without giving any reasons as to why he should go for it.	None	None	N/A	N/A	N/A	Engagement-It was quiet difficult to engage my father in this kind of a discussion, I really didn't know how to approach him to discuss with me about it.	Against vim	N/A	N/A	N/A	Personal concern-Was scared of pain because my 15 years old brother told me that vim is very painful.	Health concern-Young man was worried about the healing process as he didn’t know how long it would take for the wound to heal.	Personal concern-Young man was afraid upon seeing the friends wound when he came back from VMMC. The way the wound was looking made him not to decide to go for vim.	N/A(Young man is the subject)	Family changed because of me. I kept telling my parents that I wanted vim, so that I could be like my friends who were laughing at me that I am not a strong boy because I was scared of vim.	No	N/A	N/A	N/A	N/A	No	N/A	N/A	N/A	N/A	Yes	Friends	His friends told him that vim is only painful when cleaning the wound but the surgical procedure is not painful because the nurse uses an injection which reduces pain.
HH14 - Father Figure	Authoritarian	Anticipating	Lusaka Province	10	Yes	No	Student	No personal matters one needs to open up and discuss health matters so that we build others. No need to hide but for VMMc topic I only discuss with the young man and not the mother because she is a female.	Last discussion was about covid 19 and how we can ensure that the family is protected from the diseases.	Father-He is the head of the house.	Mother is involved because her ideas are important and it helps to avoid conflicts in the house	Against VMMC	NA	N/A	N/A	Health reasons-Mother was scared that VMMC is very painful and that the healing process takes a period of about one month, which she thinks is too long for her to be taking care of the wound for the son as she may not have all that time to spend looking after the young man.	None	None(Doesn’t know much about mothers opinion on VMMC she doesn’t talk about it a lot)	Control-She was influenced by her friends who were against VMMc and she couldn’t agree with me coz her main concern was pain and the son dying. This made her not listen to any one who was for VMMc.	For VMMC	Family reason-Father want VMMc for the son because he is also circumcised.	Sexual behavior reason-Children of now days have become sexually active and may be engaging in sex without the parents knowing.	Health reason-for hygiene purpose, To Keep the penis clean and avoid infections.	N/A	N/A	N/A	N/A(Father is the subject in this case and he is for VMMc)	For VMMC	Social reasons-Father thinks that young man wants to get it done because he admires his friends who are circumcised and they maybe giving him pressure to conform.	None	None	N/A	N/A	N/A	N/A(Father and young man are for VMMC)	Family changed because the young man is now of the right age as he may start having intimate relationships, young man is also for the idea because his friends are circumcised and he wants to be like them.	Yes	Father	I sat her down and started explaining the benefits of VMMc for our son and how he can be protected from sexually transmitted diseases now that he has grown and is likely to start engaging in sex.	At home in person	Consensus builder-I helped mother to understand why VMMc is necessary for our son at his age.	No	N/A	N/A	N/A	N/A	Yes	Parents	After discussing with my wife, I also called the young man and explained to him that he has grown up and as a man he needs to be circumcised so that he can be protected from infections.
HH14 - Mother Figure	Authoritarian	Anticipating	Lusaka Province	10	Yes	No	Student	There are no personal matters, mother is free to discuss any thing with every one in the house.	Covid 19 preventive measures and other break out diseases like cholera, since it is now rain season the environment has to be kept clean.	Father- because he is the one who makes decisions for the family and we just follow suit.	The father only because he is the head of the house. Mother is only involved if the father is not involved.	Against VMMC	N/A	N/A	N/A	Personal concern-Was afraid that son would die if he did VMMc.	Personal concern-Was afraid that VMMc would affect the sons fertility if procedure was wrongly done, he may not be able to make a woman pregnant.	Sexual behavior concern-I see young men of my sons age dating girls and I thought that my son may also be having sexual relations.	N/A	For VMMC	Health reasons-Son maybe having sexual relations at his age and he needs VMMc so that he can be protected from sexually transmitted diseases.	Health reason-VMMc is less painful when done at a young age than when one is a grown up.	None	N/A	N/A	N/A	Father is circumcised and he just wants VMMc to be done, he doesn’t care about my concern about pain and death because he equally experienced the same.	For VMMC	Social reasons-His friends are circumcised and they told him that it is less pain, so he wants to fit in.	None	None	N/A	N/A	N/A	Young man has already made up his mind to go for VMMC and his friends seem to have much influence on him because if he doesn’t do it, they may be laughing at him.	The biggest reason is because the boy has grown and he may be having a girlfriend whom he is having sex with and that is the main reason why family changed so that young man can be protected from sexually related transmissions.	Yes	TV	How MC reduces cervical cancer and HIV/AIDS. This convinced the mother because she realized that the son has now grown up and he will soon start having intimate relationships, hence he needs to be protected.	In person was at home	Learner-It was a great opportunity for mother to learn about the benefits of VMMc from a trusted source rather than just hearsays from people.	No	N/A	N/A	N/A	N/A	Yes	Teacher	He was taught that mc promotes hygiene and reduces the chances of being infected with HIV/AIDS.
HH14 - Young Man	Authoritarian	Anticipating	Lusaka Province	10	Yes	No	Student	Son has no personal health matters he is free to discuss any topic with any one.	Covid 19 preventive measures and parents decided that I go for VMMc when schools close.	Father because he is the eldest in the house.	father only, we have no option but to follow suit with what he has said.	Against VMMC	N/A	N/A	N/A	Personal concern-She was scared that it was going to be painful.	None	None	Attention-Mother seemed not to be interested to talk about it, so I could not engage her in a discussion.	For VMMC	Health reason-Protection from HIV/STI. He said that VMMc is good because it reduces the chances of being infected.	None	None	N/A	N/A	N/A	Engagement-I didn’t know how to bring up the topic with him because I was a bit scared to approach him and get him to agree with me,knowing that he has always been for the idea of going for vmmc.	Against VMMC	N/A	N/A	N/A	Personal concern-Was scared of the pain because most my friends who have done it have always been complaining of pain.	None	None	N/A(We are talking about the young man)	The main reason why the young man changed is because most of his friends have managed to go for circumcision and they overcame the pain that he was afraid of.So,he also decided to go for it so that he could fit in and also prove to his friends that he is also a strong boy.	Yes	Son	He got a brochure from the health worker who was advocating and he gave it to the mother to read and the message convinced her and she told dad to take me for VMMc	In person at home	Connector-He introduced the health worker to the mother through giving her a brochure that had information about VMMc, this information helped mother to get to learn about what she didn’t know about VMMc.	No	N/A	N/A	N/A	N/A	Yes	Friends	They told me that VMMc is not very painful and my friends have done it.
HH26 - Father	Authoritarian	Anticipating	Lusaka Province	14	Yes	No	Student	Sexual topics cant be discussed in the presence of children because they are sensitive. Such topics are only to be discussed by elders, i.e mother and father only.	Decided that all family members should follow covid 19 preventive measure by wearing masks whenever they go out.	Father made the final decision because he is the head of the house .	Both parents	For VMMC	Health reasons-She wanted to have her son protected from Sties because he is likely to start having sex now that he is a teenager.	Health reasons-To ensure the hygiene of the son once the foreskin is removed the manhood becomes clean all the time.	Social reasons-Friends to the mother took their sons for VMMc who are of the same age as the young man, so the mother so it necessary to also take her son.	N/A	N/A	N/A	Evidence-It was difficult to convince mother not to be for the idea of VMMC because most of her friends who have had their sons circumcised told her that it was better to take her son now that he is still very young because healing is much easier than when one is older because for young men the skin is still soft.So,i couldnt make her to agree with me because she was already convinced by her frie…	Against VMMC	N/A	N/A	N/A	Personal concern-VMMC was not for young men. Young man is only 14 years old and he is still in school,so its better for him to decide on his own when he is atleast above 18yrs old because by then, he will be able to understand why he is doing it,hence he will make a wise decision to go for it or not.	Personal concern-Father says that he didn’t really know how beneficial VMMc would be for a young man. He thought that VMMc is only beneficial for adults who are sexually active but for young man, it wasn’t really a necessity for him to go.	Religious-At his church,the religious leader was against vmmc.He told the church members that vmmc is unGodly because removal of the foreskin meant that you are going against God.So,its better to let the foreskin be the way God created it.	N/A(Father is the subject)	Against VMMC	N/A	N/A	N/A	Personal concern-Son heard that VMMC was so painful.	Family reasons-Father said it must not be done because he felt that I was too young for it.He said that I will go for it when am atleast above 18yrs old because by then,I will have completed my secondary school.	None	N/A(Son and father were both against VMMc)	The biggest reason is because the father understood that VMMc is not only beneficial to adults but also to young men and so it is necessary to get him circumcised because he may be sleeping around without their knowledge, hence he needs to be protected,	No	N/A	N/A	N/A	N/A(Mother was for vmmc and she has never changed her position)	Yes	Friends	His friends were boasting about how they managed to take their sons for VMMC. He thought it wise to also consider taking his son because the friends sons were in the same age range as his son. The friends explained how the procedure was done and that their sons healed successfully.	In person at work	Recognizer-He realized that he doesn’t need to wait for son to make his own decision when he grows up because it would be too late, so this was the right time to bring the topic under discussion with the family so that young man should go for VMMc.	Yes	Father	Father told the son that he has now become of age and he must also go for VMMc just like most young men in his age have done it. He also explained for him the health benefits of VMMc that cleanliness was next to godliness and that can only be achieved if the foreskin is removed because it keeps dirty that may cause bacteria.
HH26 - Mother	Authoritarian	Anticipating	Lusaka Province	14	Yes	No	Student	Sexual topics are only discussed between mother and father. Children are not involved in such, when we decide to discuss sexual topics, my husband and I find a better way of talking to them because they are young.	Covid 19 preventive measures such as always wearing a mask.	Father, he is the head of the house.	Both parents	Against VMMC	N/A	N/A	N/A	Personal concern-I didn’t know the benefits of VMMC, I only knew that circumcision was only practiced by people from republic of Congo and not a Zambian thing.	Personal concern-I was worried that my son may die if the VMMc procedure was wrongly done.	Personal concern-I couldn’t stand seeing my own son in pain just like I have seen how some other boys move around and they fail to walk properly because of pain	N/A(Mother is the subject)	Against VMMC	N/A	N/A	N/A	Personal concern-The son must grow up and decide on his own to go for VMMC when is atleast above 18 years old,he will be able to understand why vmmc was necessary for him.	Family reason-father only did VMMc when he was an adult and that is why he also wanted his son to do it when he is old enough to decide on his own.	Tradition-Male circumcision is meant for tribes like the Luvale people of Zambia and people who have their origin from republic of Congo.	N/A(Both are against VMMc)	For VMMC	Social reasons-He admired his friends who are circumcised.	Health reasons-He learnt at school that VMMc helps to keep the body clean as it reduces the chances of getting infections.	None	N/A	N/A	N/A	Mother couldn’t get young man to agree with her because he is now a grown up and it would be very difficult for mother to make him change his mind.	Young man is now a teenager and his parents may not know his where about when it comes to his intimate relationships, he may be sleeping around and so he needs to be protected from sexually transmitted diseases.	Yes	Health worker	A health talk was given in which they were teaching about the importance of VMMc for young men and women. They mentioned how it reduces the chances of getting infections like STIs.	Group health talk at the clinic	Investigator-It was an opportunity for mother to learn something about VMMc.	Yes	The son	The young man told the father that he wanted to go for VMMC just like his friends. This convinced the father to agree with young man because he wanted him to decide on his on to go for VMMC. So, father knew that it was now the right time for young man to go for VMMC.	In person at home	Consensus builder-I enouraged the father to reason with young man and we both agreed that son can go for VMMC at any time.	No	N/A	N/A
HH26 - Young Man	Authoritarian	Anticipating	Lusaka Province	14	Yes	No	Student	Sexual topics are too personal and I cant discuss about sexual relations with my family because they will think I have a girlfriend and am sleeping with her.	They decided that it was now time to go for VMMc.	Father, he is the head of the house.	Both parents	For VMMC	Social reason-Most of my mothers friends have taken their sons who are of my age for vmmc.	None	None	N/A	N/A	N/A	N/A(Mother was also for VMMC)	Against VMMC	N/A	N/A	N/A	Personal reason-He thinks that I should make my own decision when am atleast above 18years because by then,I will have completed my school.	None	None	Father felt that I was still young to make a wise decision and that is why I couldn’t get him to agree with me.He wanted me to be atleast above 18years old.	For VMMC	Health reasons-I learnt that VMMc helps to prevent sexually related infections, so I wanted to be protected so that I don’t get infected.	Health reasons-Once am circumcised, I will always be clean.	None	N/A	N/A	N/A	N/A(Young man is the subject)	Health reason-My family wanted to have me protected from diseases like HIV and STIs.	No	N/A	N/A	N/A	N/A(Mother did not change,according to young man,she has always been for vmmc)	Yes	young man	Young man told his father that he wants to be taken for VMMc because almost all his friends are circumcised. Father then approved upon realizing that the young man has grown and he has decided on his own to go for VMMc.	In person at home	Reinforcer-Young man stressed a very important point of view to his father by telling him that most of his friends have gone for for vmmc and that is the main reason why he should approve and father agreed.	No	N/A	N/A
[truncated: 21 more columns]

## Sheet: ANTICIPATING analysis
	PAR STYLE	ACTIVELY ALIGNING		PATTERNS		NOT ADVOCATING / JUST CIRCUMCISED		ADVOCATING
		(note: these came from the anticipating reports)
		(# of HHs) barrier 1 / driver 1	influencer 1	BARRIER THEME	SPECIFIC BARRIER	(# of HHs) barrier 1 / driver 1	influencer 1	(# of HHs) barrier 1 / driver 1	influencer 1
BARRIERS
	permissive	(3) concern of increased pain related to young age of boy	family friend of boy	Anctipcated Pain	Lack of percieved pain tolerance due to age
	permissive	fear of painful procedure communicated by elder	Father's father and uncle	Respect for Agency	Young man is too young to decide
	permissive	(2) percieved lack of maturity in young boy being able to provide assent. should decide for himself when an adult	mother	Anticipated Conflict / Norms	Females prohibited from discussing mens issues
				Anticipated Conflict / Norms	Young man prohibited from discussing sexual topics
	permissive	disapproval of elder (father's father)	father's father	Uncertainty	Uncertainty in ability to care for wound
	permissive	(3) discomfort/prohibit discussing between mother and son		Lack of Access (to Father Figure)	Parent unavailable to engage in discussion
	permissive	perceived added strain to a boy that is commonly sick		Consensus Building	Unequipped to convince multiple adult family members
	permissive	perceived encouragement of promiscuity
	permissive	adverse event experienced with older sibling
	permissive	Mother's discomfort in helping care for the wound - lack of spouse support	mother
	permissive	Will get cold and sick without foreskin covering penis	young boy
	permissive	lack of availability father - for discussions	young boy
	permissive	difficulty of son discussing with father	young boy
	permissive	fear of being the first one of friends to be circumcised (perceived)	young boy / uncle (too young)
	permissive	(3) it's not yet the right time - boy is not old enough (wait until 12, or adult, etc.)	father, uncle
	permissive	(2) approval required by mulitple adult extended family members
	permissive	(2) young boy not engaged in the conversation - just told to do it without explanation
	authoritarian	concern for child missing school		Anctipcated Pain	Percieved low pain tolerance due to age
	authoritarian	distrust of providers (misinformed timelines / waits at clinic)	friends of mother	Anticipated Conflict	Females prohibited from discussing mens issues
	authoritarian	(2) making time to discuss VMMC (parents always away working)		Anticipated Loss	Anticpated loss of wages while caring for young man
				Anticipated Loss	Anticpated loss of social opportunites while healing
	authoritarian	(2) anticipated pain from operation, needles, bandaging	boys friends	Anticipated Conflict	Fear of punishmnet by parent if discussed
	authoritarian	(2) summer is bad time for wounds to heal / slow healing	mother, friends	Uncertainty	Fear of surgical complications
	authoritarian	anticipated shame from sisters when coming home	sisters
	authoritarian	anticipated shame about discussion with opposite sex (mother-son)
	authoritarian	anticipated loss of wages (boy works the fields/cattle)	father
	authoritarian	(2) mother can't puruade or question father	this goes both ways / postive and negative
	authoritarian	(2) anticipated loss of wages / time for parent to nurse son
	authoritarian	(3) son not allowed to talk with mother about MC or mother not open to it
	authoritarian	(4) more painful because son too young / concern for sons pain	friends of mother
	authoritarian	mother doesn't believe son knows reasons for MC / wants him to make own decision
	authoritarian	operational complications	mother
	authoritarian	fear of excessive bleeding	boy
	authoritarian	MC not part of mothers family tradition
	authoritarian	(2) lack of knowledge about how VMMC protects son	mother
	authoritarian	(2) fear of death in procedure	friends of mother
	authoritarian	(2) wound healing (no knowledge of how to care for wound or timelines)
	authoritarian	(2) parent minds already made up - diffiult to openly discuss betwen them when opposite
	authoritarian	(3) Son afraid to talk to father about it / doesn't know how to bring it up
	authoritarian	(3) Pain of healing	brother, friends
	authoritarian	missing time with friends while healing	friends
	authoritarian	Belief that son is too young to have a conversation about VMMC	father
	authoritarian	Parents don't have enough information to make argument for when they have opposing views
	authoritarian	May cause infertility	mother
	authoritarian	father discounts mothers concern for pain because he's been through it
	authoritarian	father not engaging family in open discussion
	authoritarian	not zambian - it's what Congo people do	mother
	authoritarian	(2) mother not open to discussing with son
	authoritarian	Better for son to decide on his own at 18 / father did it as adult	father
	authoritarian	Ungodly	church leader against
	authoritarian	Son can't discuss sexual topics with parents
	authoritative	(5) ancitipated pain of procedure	friends, brother	Lack of Benefit Knowledge	Lack of knowledge about health benefits
	authoritative	(2) anticipated shame from friends (wrapper on after)	friends	Respect for Agency	Young man should make his own choice
	authoritative	ancitpated loss of wages (sending boy to field) / fear of starving	father	Anctipcated Shame	Antipcated shame while healing
	authoritative	(2) fear of impotence / dysfunction	older brother (uncirc), other family members	Anticipated Loss	Anticpated loss of social opportunites while healing
	authoritative	healing issues in hot season	older brother (uncirc)	Anctipcated Shame	Anticipated parental shame of tending to wound
	authoritative	(2) mothers / sisters not allowed to discuss VMMC		Uncertainty	Uncertainty of surgical complications
	authoritative	(4) antipcated pain of healing
	authoritative	(2) missing time with friends while healing
	authoritative	mother telling son how painful it will be
	authoritative	church is against VMMC
	authoritative	urinary complications if they cut a vein
	authoritative	(2) mother doesn't understand the beneftis of vmmc
	authoritative	(2) mother doesn't want to bath / care for wound
	authoritative	encourages promiscuity
	authoritative	(2) blood loss and death	boy or mother
	authoritative	parents not comfortable talking to boy about MC
	authoritative	son too young to understand / won't talk to him
	authoritative	uncle saying boy should make decision on his own at 18
	authoritative	(3) parents not equipped to describe reasons to take him for MC
	authoritative	freedom of choice given to son
	authoritative	Mother from non circ tribe
	authoritative	doesn't know how procedure conducted	mother
	authoritative	unsure about how well trained surgeons are
DRIVERS
	permissive	Family requirement set by father	father	HIV/STIs
	permissive	Be like the other boys in the community	friends	Anticipated Sexual Activity	Parents anticipate sexual activity soon
	permissive	Family meeting with health workers endorsed by father	health workers home visit	Hygiene	Young man doesn't clean himself often enough
	permissive	(2) Family member sickness or death from HIV	grandmother	Fitting In with Community	Be like circumcised friends
	permissive	(3) Fear of HIV in sexually active boy
	permissive	Teasing from other boys about not being a man (shame)	friends
	permissive	(2) Hygeine needed because of son's play/swim/forget bathing
	permissive	community benefit of eradication of cervical cancer	mother belief form post natal nurse
	permissive	shang ring avoids the use of sharp instruments	father to son
	permissive	offer of reward to son (buy him a bicyle)	father
	permissive	procedure is less painful when young because skin is soft	father
	permissive	fear of missing out - don't want to be the only family not doing it when others are
	permissive	fear of blame (from son) for not doing it if he gets HIV	father
	permissive	VMMC is a demonstration of strength	young boys friends
	authoritarian	(5) Hygiene / smell	father, school	Hygiene	Young man doesn't clean himself often enough
	authoritarian	(5) HIV / infection prevention / cerv cancer	father, healthcare workers	Fitting In with Community	Be like circumcised friends
	authoritarian	(5) traditionally circumcising (father side) / be like father	father	Anticipated Sexual Activity	Parents anticipate sexual activity soon
	authoritarian	preventing community spread of HIV	healthcare worker home visit	Perceived Pain Tolerance	Percieved high pain tolerance due to age
	authoritarian	(4) shaming from friends who are circumcised	friends of boy
	authoritarian	(4) parental anticipation of sons sexual debut	seeing boy with girls late
	authoritarian	(2) parents recognizing other boys have been circumcised	friends of boy
	authoritarian	(5) boys friends are circumcised / fitting in	friends of boy
	authoritarian	VMMC clinic/campaign came close to house	healthcare worker home visit
	authoritarian	Finding alternative way of look after cattle while son heals
	authoritarian	Following the ways of Jesus	Pastor
	authoritarian	VMMC less painful when younger	father
	authoritarian	not too painful	friends
	authoritarian	healthcare brochure given to mother describing benefits	given at school to son
	authoritarian	(2) less painful at a young age	fathers who have gone through it
	authoritarian	protection before 18 is as important as adulthood	father discussing with his friends who had their sons MC
	authoritarian	teaching about health benefits of VMMC to mother	health talk at clinic
	authoritative	(2) father from circ vamily / tribe (pride / fit in)		Fitting In with Community	Be like circumcised friends
	authoritative	(4) hygeine	father	Hygiene	Young man doesn't clean himself often enough
	authoritative	(3) healthcare sensitizing population to vmmc	mother at clinic / school visit	HIV/STIs
	authoritative	(6) HIV/STIs	radio, healthcare workers	Anticipated Sexual Activity	Parents anticipate sexual activity soon
	authoritative	(6) Fit in with friends	friends	Perceived Pain Tolerance	Percieved high pain tolerance due to age
	authoritative	(3) Mothers visit to clinic	healthcare worker
	authoritative	getting MC done before he is old enough to work fields
	authoritative	sexual activity of older brother	parents
	authoritative	safe professional operation	healthcare workers
	authoritative	son too old for mother to bath (vmmc ensures clean)
	authoritative	(4) sexual debut anticipation	neigbors
	authoritative	(2) uncle who is circ putting concerns to rest	talk to those in family who have been circ
	authoritative	father connecting mother to healthcare worker
	authoritative	mother from circ tribe
	authoritative	father from circ tribe
	authoritative	less painful when younger	healthcare worker to mother
DECISION CONTROL (stage level)
note: MC pre-erections could be an angle with mothers

## Sheet: Coding for drop downs
	Anctipcated Pain				Fitting In with Community
	Anctipcated Shame				Anticipated Sexual Activity
	Anticipated Loss				(social pride) Achieving Manhood
	Anticipated Conflict				(social pride) Display of Good Parenting
	Uncertainty				HIV/STIs
	Distrust				Hygiene
	Lack of Benefit Relevance				Female Preference
	Lack of Benefit Knowledge				HPV
	Lack of Access (to Father Figure)				Perceived Pain Tolerance
	Anticipated Inappropriateness
	Anticipated Guilt
	Respect for Agency
	Consensus Building

## Sheet: NOT ADVOCATING reports
RESPONDENT ID	DEMOGRAPHICS							WARM UP				SITUATION IN PRIOR STAGE																								UNDERSTANDING CHANGE FROM PRIOR TO CURRENT STAGE
RESPONDENT ANONYMITY	PARENTING TYPE	CURRENT STAGE	LOCATION	AGE OF YOUNG MAN	FATHER CIRCUMCISED?	DOES THE YOUNG MAN HAVE AN OLDER BROTHER?	OCUPATION OF YOUNG MAN	HEALTH MATTERS TOO PERSONAL TO DISCUSS	LAST HEALTH DECISION FAMILY MADE	WHO MADE FINAL DECISION	WHO's INVOLVED IN HEALTHCARE DECISIONS FOR SON/YOUNG MAN	MOTHER: FOR OR AGAINST VMMC	MOTHER: #1 REASON FOR	MOTHER: #2 REASON FOR	MOTHER: #3 REASON FOR	MOTHER #1 REASON AGAINST	MOTHER: #2 REASON AGAINST	MOTHER: #3 REASON AGAINST	REASON COULDN'T GET MOTHER TO AGREE	FATHER: FOR OR AGAINST VMMC	FATHER: #1 REASON FOR	FATHER: #2 REASON FOR	FATHER: #3 REASON FOR	FATHER #1 REASON AGAINST	FATHER: #2 REASON AGAINST	FATHER: #3 REASON AGAINST	REASON COULDN'T GET FATHER TO AGREE	YOUNG MAN: FOR OR AGAINST VMMC	YOUNG MAN: #1 REASON FOR	YOUNG MAN: #2 REASON FOR	YOUNG MAN: #3 REASON FOR	YOUNG MAN: #1 REASON AGAINST	YOUNG MAN: #2 REASON AGAINST	YOUNG MAN: #3 REASON AGAINST	REASON COULDN'T GET YOUNG MAN TO AGREE	BIGGEST REASON FAMILY CHANGED	DID MOTHER CHANGE?	MOTHER INFLUENCER	MESSAGE TO MOTHER	CHANNEL/CONTEXT OF MESSAGE TO MOTHER	RESONDENT ROLE IN MOTHER CHANGE & WHY	DID FATHER CHANGE?	FATHER INFLUENCER	MESSAGE TO FATHER	CHANNEL/CONTEXT OF MESSAGE TO FATHER	RESONDENT ROLE IN FATHER CHANGE & WHY	DID YOUNG MAN CHANGE?	YOUNG MAN INFLUENCER	MESSAGE TO YOUNG MAN
Family identifying number - Respondent or Summary	Parenting style of Father Figure	Current journey stage the family is in.	Province	Age of the young man	Is the Father figure circumcised?	Does the young man in question have an older brother raised by the same parent figures?	What does the young man do?	What matters are too personal to discuss with the entire family?		Who in the family made the final decision in regard to the last health decision the family made?									Reason respondent couldn't get mother to agree with them								Reason respondent couldn't get father to agree with them								Reason respondent couldn't get young man to agree with them		If no, then skip to "Did Father Change"	Who or what influenced mother to change?	What was the message theme that convinced mother to change?	How was the message delivered and where was she at the time?	What role did the respondent play in mother's change?	If no, then skip to "Did Young Man Change"	Who or what influenced mother to change?	What was the message theme that convinced father to change?	How was the message delivered and where was he at the time?	What role did the respondent play in father's change?	If no, then skip to "Reflection"	Who or what influenced the young man to change?	What was the message theme that convinced the young man to change?
Family 01 - Father Figure	Authoritarian, Authoritative, or Permissive	Actively Aligning, Anticipating, Not Advocating, Advocating	Lusaka Province, Western Province	10, 11, 12, 13, 14, 15, 16 or 17	Yes or No	Yes or No	Student, Farming, Fishing, etc.	Sexual topics, reproductive topics, etc.	Whether the young man needs a tooth pulled or not	Mother, Father, Young Man, other	Both parents, Father only, Mother only, Young Man only, Other	For or Against								For or Against								For or Against									Yes or No	Teacher, healthcare worker, friend, radio advertisement, etc.		in person at school, text from husband, etc.		Yes or No	Teacher, healthcare worker, friend, radio advertisement, etc.		in person at school, text from husband, etc.		Yes or No	Teacher, mother, healthcare worker, friend, radio advertisement, etc.
HH47 - Father Figure	AUTHORITATIVE	NOT ADVOCATING	Western Province	13	father is circumcised	No .Doesn't have elder brother	Student	There are no personal matters.	The last health decision was about the taking precautions against Covid-19.The family to set up a water bucket for every one to be washing their hands every time.	The final decision was made by the father.	The health decision for the son is made by the father in consultation with the mother.	Mother was for VMMC.	The mother wanted the boy to be protected from contracting the HIV virus. Going for VMMc would allow the boy's penis to be hard hence creating a thick layer around the penis which cant easily be bruised during the act of sixths was thought so because the father realized that the boy had come of age was herd most times talking about girls while charting with his sisters.so the father took the VMMc…	Mother supported the boy going for VMMc because the son always wanted to go for VMMc ,because the son always reported to the father about friends who were also circumcised laughed at him always when they go out to swim out in the bushes. This made him sad often.	None	N/A	N/A	N/A	The mother was in support of VMMc hence the father could not get her to agree.	The father was for and against VMMc	The father comes from a tribe that supports VMMc and that he wanted the son to under go VMMc as part of following his family.	The father is circumcised so he wanted his son to be like him because he has seen the benefits of going for VMMc and these includes the penis being kept clean always.	The father wanted the boy to circumcised because he wanted the boy to be called a matured boy.in the local area any boy who reaches age of 10 years is regarded as a matured boy and the confirmation is by going for VMMc.	The father did not want the son to go for VMMc because he believed that VMMc promotes men to be misbehaving due to the perceived protection they get after going for VMMc. The father thought so after seeing his friends doing the same hence this has made some getting infected with HIV virus.	None	None	N/A. The respondent is the father himself	Young man was for VMMC	Wanted to be like his friends. The son always complained of being laughed at by his friends who were circumcised. This made him want to be like them.	The son wanted to have a clean penis. The son wanted have the fore skin removed to be able to clean his penis easily during bathing. The son was afraid of getting Bacteria's and other germs that come by having dirty around the for skin.	None	N/A	N/A	N/A	The young man was in support of VMMc hence the father could not get him to agree because the father was not in support of VMMc while the young man was willing..	The family changed because of the great interest from the son. The family were encouraged with the way son was driving the process of getting circumcised. Therefore this gave the family confidence to allow the process.	No mother did not change .	None	None	None	The respondent role in the change was the influencer. Because despite him having other fears he influenced the process to be done fast.	Yes father changed.	The fathers influencers was a sister in law who was also a health care worker. The sister in-law always pushing the father to take the son than just talking about taking only.	Their child's hygiene and future protection from STIs	The message was delivered by person.	N/A. The respondent was the same father	No. the young man did not change	N/A	N/A
HH47 - Mother Figure	AUTHORITATIVE	NOT ADVOCATING	Western Province	13	Father Circumcised	No doesn’t have elder brother	Students	No personal issues too personal	The last health decision was concerning the removal of a painful tooth from the mother who was always complaining of consistent pains.	The final decision was made by the father.	The health care decision is made by both parents.	Mother was for VMMc	mother wanted the boy to go for VMMc because she wanted him to be protected against HIV and STIs when he becomes sexually active. Because of the high rate of young boys getting involved in early sexual activities in the area , the mother wanted ensure that her son is protected.	The mother was worried about the boy's frequent complaints about how he was being bullied by his friend who were not circumcised about him not being circumcised. This caused him to fear to interact with other friends in fear of shame.	None	N/A	N/A	N/A	N/A because the respondent is the mother herself.	father was for and against VMMc	The father wanted son to be circumcised because he wanted the boy to undergo VMMc like him. Getting the son to be circumcised gives the father pride and social recognition within the neighborhood.	Father believed VMMc protects against HIV and STIs hence wanted to ensure the son gets the protection at an early age to avoid doing it late in fear of complications of not healing fast when done late.	None	Despite the father being in support of VMMc, the father was not comfortable with the way the VMMc operation was being done at the clinic following a number of stories about boys not getting healed fast after undergoing VMMc.	None	None	The mother couldn’t get the father to agree because the father most times avoided having VMMc talks with the wife because he believed that VMMc talks are for men. The mother could not get him to agree due to the fact that the father told her that he knew more about VMMc than her because he was talking from experience.	The young man was for VMMc	wanted to be like his friends who always were pushing him to go for VMMc since them had already done it. friends laughed at him always when they were out in the bush heading cattle's saying he was still a small boy.	The boy wanted to keep his private part clean and neat all the times. Therefore going for VMMc would make him be able to clean himself well after removing the fore skin.	None	N/A	N/A	N/A	The mother had similar views in support of VMMc hence she could not get the young man to agree.	The biggest reason family changed was because of the son willingness to go for VMMc. The son had a lot of influence from the friend sand who always pushed him to convince parents to support him go for VMMc.	No mother did not change	None	None	None	N/A. The respondent is the same mother .	Yes father change	The father influencer was the health care workers who provided information of the benefits of VMMc. The health care workers were having talks with father to clarify his fears about VMMc.	The best VMMc service being done at clinic. Also taking son for VMMc has benefits in their future.	The message was delivered by person and through leaflets.	The mother acted the role of a connector. This is because she made sure that she connected her sister who was a health care worker to the father.it is through the sister that the father got the right information.	No The young did not change	N/A	N/A
HH47 - Young Man	AUTHORITATIVE	NOT ADVOCATING	Western Province	13	Father Circumcised	No doesn’t have elder brother	Students	had no personal matters too personal	The last health was on the cleaning of the surroundings to prevent mosquitoes that brings malaria.	The last health decision was made by the mother.	The health care decision is made by both parents.	Mother was for VMMc	mother was worried about the boys lack of interest to play with friends. The boy always was playing in isolation and this bother her so much. The mother learnt that the boy was avoiding friends because they were always teasing him about him not being circumcised. Therefore this made the mother to support the son going for VMMc.	For health reason, the mother wanted to have the boy circumcised, that’s is having the fore skin of his penis removed. The removed fore skin will make it easy for the boy to be cleaning himself well during bathing. Keeping the fore skins brings dirty and allows diseases to grow.	None	N/A	N/A	N/A	The son shared the similar views of supporting VMMc hence could not get the mother to agree.	father was for and against VMMc	father wanted to have the boy circumcised because it was according to father's family system to get the son circumcised	getting the boy circumcised will be able to give the father social pride within the local community. The local community respect a family that supports VMMc.	None	father had fears about the way the VMMc process was being done. The fears comes due to one of the sons friend in the local community who had a reported swollen penis after VMMc.	None	None	The so could not get the father to agree because it was difficult topic to bring out and talk about. Every attempt to bring out the topic father blushed it off saying he knew what he was doing.	The young man was for VMMc	wanted to follow what other friends did by going for vmmc.it was common group requirement that all the friends get circumcised for them to be considered part of the team. Therefore this was bothering him too much and kept him away from other group activities in fear of being mocked.	Because he learnt that getting circumcised makes the penis clean and helps to avoid getting diseases that comes with having dirty on the penis, like white fungal infection that is seen inside the fore skin when one is not circumcised.	None	N/A	N/A	N/A	The young man is the same respondent himself	The biggest reason family changed was because of the influence the son got from friends. The son's friends were always bothering him about getting circumcised and this made him be playing alone and being seen sad. This drew the attention of the mother.	No mother did not change	None	None	None	Though the mother did not change the son acted as a listener to the whole discursion about VMMc.	Yes father change	The health workers and mother influenced father to change. The health workers managed to talk to the father on the need to support son go for VMMc and the mother helped to connect the influencer to the family.	Fathers taking a lead in taking sons for VMMc at the early ages.	message was given by word of mouth at home when they visited the family.	The son's role was as an instigator because he was able to keep the VMMc going on by always reminding the parents about him getting circumcised.	No The young did not change	N/A	N/A
HH56 - Father Figure	AUTHORITATIVE	NOT ADVOCATING	Western Province	13	NO	YES 18YRS-circumcised	Student	None	The last health Decision was on cleaning up of our house and male children putting up refuse pits to be used for throwing in dirty.	The final decision is made by the father	Health decision is made by both parents	Mother was For VMMC	The Reason mother wanted the boy to go for VMMC because boy had reached of age wanted social recognition from her community.	Since the boy was at the age of becoming sexually active the as seen by him always playing with other older brothers mother wanted him to be Circumcised to get protected against HIV infections.	None	None	None	None	None	father was For and against VMMC	For health reason to have the boy be protected from HIV as he is growing up and especially that his friends also had pushed him to do so to like him.	The boy comes from the family that supports VMMC hence wanted him to feel part of the family.	None	He was always busy with other works and although wanted the boy to undergo VMMC had no time to be around to support the boy through the process hence refused to take him.	None	None	N/A	Young man was for and against VMMC	He was mobilised by his friends to go for VMMC because the other friends wanted to also go on a particular date.	The reason was because the elder brother had already gone before and could be that the elder brother was pushing him to so.	None	Fear of Pain and shame of going for VMMC without parents support.	None	None	The reason is due to enagements because the father was always busy doing piece works to raise money for family. Hence never had time to talk to the son about VMMC	The biggest reason was that the son had shown great interest to go for VMMC and that he was open about going for it as shown by the way he was driving the change talk. Hence because of the same the family was encouraged to support the idea.	No	N/A	N/A	N/A	N/A	Yes	Health care workers	Their child's hygiene and future protection from STIs	The message was delivered in person at home	N/A	Yes	Friends and elder Brothers	The message about the importance of VMMC about being open about it or talking about it.
HH56 - Mother Figure	AUTHORITATIVE	NOT ADVOCATING	Western Province	13	NO	YES 18YRS-circumcised	Student	None	Talking about cleaning the surroundings and digging pit for us as toilet than use the bush	The husband makes final decisions in the house because he's the head of the house	Health care decisions done by wife because she's always home with children	mother was for VMMC	For hygiene reason, that is when the boy is circumcised, it is easy to clean the private part when bathing.	To enable the boy prevent HIV and STI infections when become sexually active,	To be socially accepted by his friends and a family requirement	None	None	None	none	father was For and against VMMC	Wanted the boy to be like other friends who were circumcised and were laughing at him because of not being circumcised.	To avoid the family not being looked down at. It’s a community requirement that boys needs to be circumcised above 10years.	None	He is always busy with his work hence had no or little interest to support the boy for VMMC.	None	None	Because the father was always busy and always avoided talks about VMMC.	Young man was for and against VMMC	Wanted to be like other brothers who were already circumcised and always shamed him	None	None	Even though wanted to go for VMMC was not happy with father not willing to support him go for VMMC and was not comfortable to talk to mother about it.	None	None	Because of traditional barriers the mother is not allowed to talk or participate in sons VMMC exercise.	Even if the father was not available the family still wanted the boy to go for VMMC. With the influence from the health staff the process took place because the boy had reached of age and his great desire to go for VMMC.	No	none	none	no	N/A	Yes	Health care workers	The importance of VMMC for the boys when reach 10Years	Through Radio and during community sensitisations	She was a driver of change	Yes	Friends and elder brother	The benefits of being circumcised as to be socially accepted to be called a man and allowed participate in group activities.
HH56- Young Man	AUTHORITATIVE	NOT ADVOCATING	Western Province	13	NO	YES 18YRS-circumcised	Student	None	Basic hygiene about bathing regularly and cleaning our yard every day.	father makes the final decisions but mother also can make decisions	usually mother is involved because she is always around the home.	mother was for VMMC	they say getting protection from deseases that comes through having unprotected sex like syphilis .so that when I grow up am already protected.	That the boy should be like other older brothers and friends who are circumcised and look proud about it.	to be clean on the private part and making it easy to wash dirty out during bathing.	None	None	None	none	father was for and against VMMC	none	None	None	Father is against because he is always busy with other things and doesn’t support the boy going for VMMC though he says he supports the issue of VMMC.	None	None	Its been difficult because he's always away and its difficult to have a talk making it difficult for change.	Young man was for VMMC	Wants to go for VMMC to be able to fit in with other brothers and to avoid being shamed by friends during play times.	Because the health workers talked about preventing HIV aids when grow up.	To be having clean private part and easy to clean it during bathing to avoid getting germs.	None	None	None	N/A	The interest of going for VMMC especially from friends and elder brother made it easy to have the process happen even though the father was not available. The other reason is the influence from the health workers who always talked to mother.	no	none	none	no	N/A	Yes	Health care workers and mother.	Getting the boy circumcised at early age and getting him protected in future from HIV.	During community sensitisation program and also on radio and talks on fine.	Was a connector because was getting influencers and linking them to the family to help speed up process	No	None	None
HH48 - Father Figure	AUTHORITARIAN	NOT ADVOCATING	Western Province	11	YES	No .	Student	No health matters are personal to talk about.	Making a rubbish pit at home and making sure that every family member disposes dirty in the pit and not anywhere else.	The father makes the final decision and just informs the wife about it.	Both parents	Mother was against.	None	None	None	Due to the pain that the boy experienced. The mother was not free to talk about the sons VMMC experience. The boy had complications or delayed healing and this made the mother feel ashamed to talk about VMMC experience.	Because the mother was not of the indigenous tribe and coming from a tribe that doesn’t circumcise, therefore was not comfortable talking about the boys VMMC experience.	None	The husband couldn't get the wife to agree in the first place because of the fears that she had, being a community health worker and always observing the VMMC experience other boys were going through during the VMMC operation in the theatre	Father was for VMMC	The father wanted to ensure the boy gets protected from STIs and HIV the other reason being that his young friends getting circumcised and always making funny of him and after planning for VMMC the father took the boy for VMMC.	Because of the family tradition(way of life ) the father wanted the boy to be circumcised as per requirement ,because the boy had reached of age.	Because of the boys experience of having the white stuff around his penis every morning he works up, the father wanted him to be circumcised so that he can be able to clean himself properly during bathing, this would also make him avoid other fungal infections	Father was not against	Father was not against	Father was not against	N/A	Young man was for VMMC	Because the father wanted the son to under go VMMC as a family tradition (way of life) and also because the father was circumcised too.	The son was always ashamed to be around the other friends who were circumcised . They made fun of me during swimming times in the bush. Calling me a baby.	None	Did not have any reason against	Did not have any reason against	Did not have any reason against	The young man was never against going for VMMC	The biggest reason family changed was because of the health information the mother got from the VMMC campaign programme that was being carried out in the community by the health workers.	Yes mother changed	Mothers influencers was the health campaigns on VMMC and her experience at the health facility were she was volunteering.	The message theme was on the importance of taking young boys above 10 years for VMMC as a public health prevention method against HIV infections and personal hygiene for the boys when it comes to cleaning their private parts.	The message was delivered through one on one interactions at the health centre.	The father's role in the wife change was as an influencer and Approver .	No! father did not change.	None	None	None	None	No! young man never changed	None	None
HH48 - Mother Figure	AUTHORITARIAN	NOT ADVOCATING	Western Province	11	YES	NO	Student	The use of condoms for the husband every time he travelled out of town to protect himself from HIV and STIs.	The last decision was about keeping the home clean and surrounding by making a daily cleaning rota for every family member.	The husband makes the final decision	The father makes final decisions but sometimes consults the wife.	Mother was against VMMC	None	None	None	Due to her nature of work of being found at the health facility and witnessing the VMMC procedure. The mother being a health worker always witnessed the VMMC procedure being done to boys by the health person and witnessing the reactions of pain the boys were going through made the mother not to want her son undergo similar pain.	Because the mother comes from another tribe that doesn't’ circumcise she was not comfortable taking the son for VMMC as it was against her family tradition (Agreed way of life)	None	N/A	Father was for VMMC	Because the father was circumcised he wanted the son to be circumcised also. Being the first son he really wanted to ensure that he underwent VMMC.	The son had reported several times that he was most times ridiculed by friends who were circumcised during swimming times ,this made him feel depressed and sad hence wanted to be like other friends.	Getting the boy circumcised was good because the boy will be able to keep his manhood clean and easy to clean during bathes especially that the son has history of developing white stuff every morning around his inner foreskin.	N/A	N/A	N/A	Not applicable because the father was in support of VMMC for the son.	Young man was for VMMC	The boy wanted to be like other friends who were circumcised because every time he went playing out doors or swimming , friends made fun of him and called him a baby often times ,in the end this always made him feel sad.	The young man wanted to go for VMMC because the father was always insisting that he goes for VMMC as this was part of his family way of life or tradition.	None	None	None	None	N/A	The biggest reason family changed was because the mother got more information on the importance of VMMC during the campaign and the benefits of taking son for VMMC at an early age of 11years.it was after realising that there were more benefits than being afraid for short term pain for the son.	Yes mother changed .	The VMMC campaign exercise and the message on VMMC by the health care team from an organisation that was doing the campaign influenced the mother.	The message to the mother was on taking a step by taking boys for VMMC at an early age as a best public health prevention measure against HIV/AIDS.	The message was delivered through one to one interactions at the clinic and in the community.	N/A . Because the mother is the actual respondent	No father never changed	N/A	N/A	N/A	N/A	No young man never changed	None	None
HH48 - Young Man	AUTHORITARIAN	NOT ADVOCATING	Western Province	11	YES	NO	Student	None	Putting on the masks every time the boy left home either going to school or any ware else	The father made the final decision	Father makes decisions and also consults the wife.	Mother was against VMMC	None	None	None	Was afraid of me going through the pain, I usually feel pity for the other boys who were being circumcised and some of them were crying after the exercise.	Mother was against me going through VMMC because its not in the family to do that and grandfather also mentioned that its against their family tradition.	'That I was still young to go for VMMC and did not want me to do it.''	The reason could not get mother to agree was family tradition(family way of life) that son cant discourse VMMC with son unless with the father.	Father was for VMMC	Because of the family belief that every male child who attains the age 10 years must be circumcised. This consequently makes the family proud in the community.	To enable him be cleaning his manhood easily especially that he always develops white staffs every morning around his inner part of his penis.	To get protected against HIV/AIDS when becomes sexually active. Getting circumcised is removing the fore skin and making the penis hard and not easily exposed to getting HIV during sex.	None	None	None	N/A	Young man was for VMMC	Because of the other friends being circumcised also wanted the to be circumcised so that can be keeping the private part clean from dirty that develops around the inner part of the penis	Because father wanted it to be done ,this is according to the fathers family way of life every boy who reaches the age of 10years was supposed to be circumcised as part of or sign of maturity.	Was always being laughed at by other friends who were all circumcised when ever we were out for swimming or playing that I was not a man but a lady because was not circumcised and was not allowed to participate in some group activities, this always made me feel sad and depressed''	None	None	None	N/A ..because the respondent is the same young man.	The biggest reason was when the people from the clinic came home most times and talked to mother and father and going for VMMC and the benefits of it. This made mother to change her mind to want the process be done.	Yes mother changed .	The mothers influencers were the people from the clinic who were going round talking about VMMC both publicly and door to door	The were talking about taking boy children for VMMC at early age to avoid VMMC complications when the boy children grow up. Talked about VMMC helps to protect against HIV and STIs.	Through public address system and Door to door.	The role played was as driver and listener because I wanted the process to be done I always agreed when asked if I really wanted to go for VMMC or not.	No father never changed	N/A	N/A	N/A	N/A	No young man never changed	None	None
HH63 - Father Figure	AUTHORITARIAN	NOT ADVOCATING	Western Province	12	father was circumcised	Yes has Elder brother 17 yrs. who is not circumcised.	student	The father has no matters are too personal	The last health decision was about cleaning the yard and boiling drinking water. This is because of the diarrhea disease that had affected the family.	The final decision was made by the father	The father was involved in the health decision for the son.	Mother was for and against VMMc	The mother was for VMMc because wanted the boy to be protected against HIV. The mother was worried because of the boy's elder brother who was always found with girls and the young boy was most time found with the elder brother.	Because the boy was insisting to be circumcised. The boy was always talking to the father about going for VMMc. This was because of his friends who were telling him to get circumcised just like them.	None	The mother never wanted to support son for VMMc because it was not an activity of her family. The mothers tribe doesn’t support VMMc hence doing so was going against her family values.	None	None	The mother was a strong believer in her family values of not supporting VMMc and wanted to keep her family values hence she was avoided mostly VMMc talks with the father.	father was for VMMc	The father was circumcised hence wanted the boy to get circumcised. The father comes from a tribe that promotes VMMc hence the push to have the son circumcised.	The father was concerned about the boys elder brother who was most times found with girls and the father was afraid he could influence the young brother to start indulging early sex and this could cause the boy to get infected with HIV.	The father wanted to be circumcised to help him maintain hygiene on his penis. The boy was most times complaining about having dirty white liquid around the fore skin of his penis. The father wanted the boy circumcised to have the fore skin removed so that the boy be able to clean the penis well.	N/A	N/A	N/A	N/A. The father is the same respondent.	Young man was for and against VMMc	Wanted to be like his friends who were circumcised. The boy had friends who were always pushing him get circumcised as a way of being matured and being seen as a clean friend.	The boy wanted to keep clean on his penis. The boy was worried about the dirty matter that was seen every morning when works up. Going for VMMc was going to help in removing the fore skin which was keeping the dirty matter and giving out bad smell	None	The young man was afraid of going for VMMc because of fear to miss lessons at school, The boy did not want to miss class during the time he was going to be nursing wounds.	The boy was afraid of pain and the wound not going you heal fast. The boy was not comfortable going for VMMc during summer because he was told that due to heat the wound would not heal fast.	None	The father and the young man had similar view about supporting VMMc.	The biggest reason family changed was because of the observed behaviours of the young man elder brother who the father feared would influence the young brother in getting involved in early sexual activities hence the father wanted to get him protected.	Mother did not change	N/A	N/A	N/A	The mother did not change hence the respondent did not play a major role in the mothers change.	No father did not change	N/A	N/A	N/A	N/A .The respondent is the father himself.	Yes the young man changed	The father and the boys friends were the influencers for the young man	Taking a step by getting circumcised to get protected against HIV/STIs
HH63 - Mother Figure	AUTHORITARIAN	NOT ADVOCATING	Western Province	12	father is circumcised	yes has elder brother 17years not circumcised	student	Mother has no personal matters	The last health decision made was on having the son and his elder brother going for VCT.	The last decision was made by the father.	The father was involved in the health care decisions for the son.	Mother was for and against VMMc	wanted to the boy to be circumcised because the father demanded that it should be done, because the father come from a family that circumcises.	The mother wanted the boy to be circumcised because the boy was always demanding to go for VMMc. The boy said was being pushed by his friends who are circumcised to also go foe VMMc	None	The mother come from tribe that doesn’t support VMMc hence did not want to support VMMc fearing that her family would not be happy with the idea.	Mother was afraid to get the son get circumcised because she was worried about the boy being disturbed with lessons at school, the son was in the final primary school awaiting final examinations.	None	N/A. The respondent is the mother herself.	father was for VMMc.	The father was for son's VMMc because it was part of his family system to go for VMMc, hence wanted the son to be circumcised.	The father was worried of the sons health after observing the elders brother risky sexual behaviours and how it would influence the young boy to start copying his bad behaviours and eventually get infected with HIV or STIs.	The father is circumcised hence wanted to have his son circumcised like him	N/A	N/A	N/A	The mother was not in support of VMMc and was always not interested in VMMc talks hence it was always difficult for the mother to bring up any discursion with the father and that the father was in support of VMMc	Young man was for and against	The young man was for VMMc because he wanted to be like his friends who were circumcised and were always making fun of him for not being circumcised and called him as a baby. This made him feel sad and play in isolation most times.	The son wanted to be circumcised because the father demanded that he be circumcised because it was a family system that he had to follow without questions.	None	The young man had fears to go for VMMc because of pain and the painful injections being given during the VMMc process. The young man's friends warned him of the pain if he was to be circumcised	Boy did not want to miss lessens at school due to the VMMc experience that would keep him home for over about a month hence losing out on time at school being that it was an examination year.	None	The mother was not in full support of son going for VMMc hence she could not get the young ma to agree with her.	The family changed because of the father interactions with the health care workers on the need to get the son go for VMMc. The health care workers messages helped the family to have positive thoughts about VMMc.	Mother did not change	N/A	N/A	N/A	N/ mother is the same respondent.	No. Father did not change	N/A	N/A	N/A	The mother was not in support of VMMc hence could not get the father to agree with the father to agree with the father.	Yes the young man changed	The young man was influenced by his friends who were always telling him to tell the parents to get him circumcised. This made the young man sad and wished to be circumcised.	Getting circumcised is the best way to get protected against hive infections and STIs.
HH63 - Young Man	AUTHORITARIAN	NOT ADVOCATING	Western Province	12	not sure of the fathers status	yes has elder brother 17years not circumcised	student	Son has no personal issues to talk bout	The health decision was going for vct when the mobile vct health workers come in the community.	The last decision was made by the mother	The father was involved in the health care decisions for the son.	Mother was against VMMc	N/A	N/A	N/A	Mother was against going for VMMc because she her tribe was not in support of VMMc. She was against it because her family doesn't support that and doing so would be going against her family rules and values.	The mother was worried about the son education. The mother did not want disturb the son with his school hence did not want the son to go for VMMc. The son was in the fine primary Grade and was expecting to write final exams.	The mother was worried that getting the son circumcised would influence the boy to get sexually active and also use it as a gate way to start engaging in early sexual activities.	The son was of the similar view with the mother hence he could not get the mother to agree with the mother. The mother was against VMMc.	father was for VMMc.	The father wanted to have the boy circumcised to have him protected against HIV/AIDS and STIs when he start engaging in sexual activities. This was caused by the elder brothers risky behaviours of been seen with girls	father wanted the boy circumcised because he was from tribe that also promotes VMMc.	None	N/A	N/A	N/A	The son was not in support of VMMc because of the fears and worries he had while the father was for VMMc hence the son could not get the father to agree with son due to deferent views and opinions about VMMc.	Young man was for and against	Young man wanted to be circumcised because of the shame he was getting from the friends who were always making funny of him when they were together playing.	The boy wanted to be circumcised because the father wanted him to be do so. The father was from a tribe that promotes VMMc hence wanted the son to get circumcised too.	The young man wanted to keep his penis clean. The young man had a problem of having white staff inside the fore skin of his penis every morning hence wanted to get circumcised to get VMMc to have the fore skin removed so that he could be cleaning his penis easily every morning. This would also help him avoid getting diseases that might come with having dirty around the penis.	was worried of failing the final primary school examinations as he was in the final Primary Grade. Going for VMMc would mean him missing classes for almost a month.	None	None	N/A . The respondent was the young man himself.	The biggest reason was because of the fathers interest in the VMMc experience for the son. The father had gotten so much involved in the VMMc program such that he even had talks about it with the health care workers.	Mother did not change	N/A	N/A	N/A	Even though the son was not for VMMc, he played the role of a listener, this is because the son listened to the both the father and mothers view and got the conversation going on.	No. Father did not change	N/A	N/A	N/A	The respondent was of the opposite view but he offered to listen to the fathers views about VMMc.	Yes the young man changed	The sons friends influenced the son to change. The friends always mocked about him not being circumcised and called him a baby.	Getting circumcised as a best prevention strategy against getting infected with HIV.
HH67 - Father Figure (is the brother in law to the young man)	Authoritiative	Not Advocating	Western Province	11	Yes the father is circumcised (the brother in law)	The young man doesn’t have an elder brother	Student	None	The last family decision the family made was cleaning the house and the surrounding, washing of hands after using the toilet and covid19 always using face masks in public places.	The final decision are made by the father as he is the head of the house.	Both mother and father make health care decisions for the young man.	Mother was for vmmc	The reason why mother wanted to go for vmmc was that the boy had reached the age where most boys are circumcised .	The boy is of age where no one can bath him so by going for circumcision once the foreskin is removed it will be easy for him to clean his manhood.	None	None	None	None	None	Father was for and Against	For hygiene purpose cause it will be easy for the boy to clean his manhood.	Since the family supports vmmc so the boy need end to go for vmmc	None	The biological father comes from a tribe that doesn’t do vmmc .so his view over this decision was needed. But he views were needed as he is the biological father to the young man.	None	None	N/A	The young man was for and against vmmc	That most of his friends are circumcised so they were laughing at him as to why his is not yet circumcised	None	None	Feel of pain so to some of his circumcised told him that is it painful.	None	None	The family wanted the biological father to agree to support that the boy was going for vmmc .They had fear 0f been charged money since he comes from the tribe that doesn’t circumcise and left in the decision making process of taking the boy for COMMA.	The biggest reason the family changed was the interested which he showed that he wanted to go for vmmc	No	N/A	N/A	N/A	N/A	Yes the father changed.	Healthcare workers and the biological father to the young man.	Their child's hygiene and future protection from STIs and the biological allowing that the son should go for vmmc	The message was delivered in person by healthcare workers at home and the biological father called the gave permission to have the boy circumcised.	N/A	Yes	The young man influencers were the friends and the father figure (brother in law).	The message was about the benefits of vmmc and talking about it openly.
HH67 - Mother Figure (The biological mother to the young man).	Authoritative	Not Advocating	Western Province	11	The biological father to the young man is circumcised.	The young man doesn’t have an elder brother	Student	None	Digging of the rubbish pit to throw dirty things, cleaning the house and the surrounding and drinking clean water.	The son in law (The father figure) makes final decision as his is the head of the family.	The father (son in laws )makes health care decision for the young man.	Mother was for vmmc	When the boy is circumcised it will be easy to clean his manhood	Prevention of STIs when he becomes sexually active.	To be like his friends who are circumcised	None	None	None	N/A	Father was for and against vmmc	Wanted the boy to be like his friends that are circumcised cause they were laughing at him.	For hygiene purpose cause it will be easy for the young man to easy his penis .	None	He was busy at work hence had little time to talk to the boy about vmmc and the biological father not being available for the son	None	None	Because the father (son in law) was busy at work .so little was talked about vmmc	Young man was for and against vmmc	The young man wanted to be like his friends that were circumcised.	None	None	He was scared of pain and the absent of the biological father in his life	None	None	Because of the tribe barrier the mother cant talk about the son's vmmc experience or take part in the sons exercise.	The biggest reason the family change was the influence of the friends to the young man ,the son in law and the health worker despite the biological father not there for the son.	No	N/A	N/A	N/A	N/A	Yes the father changed	Health workers	The goodness of having young boys circumcised at a young age.	During door to door sensitisations	She was a connector managed to connect the influencers to the family.	Yes the young man changed	The circumcised friends and the son in law.	The message was about the importance of vmmc that it should be done to very male child.
HH67 - Young Man (young man stays with the elder sister and brother in law who is the father figure to him.)	Authoritiative	Not Advocating	Western Province	11	Yes the father figure (brother in law is circumcised)	The young man doesn’t have an elder brother	Student	None	The last family decision made was on coved 19 washing of hands with soap and wearing of face masks.	Father (brother in law) makes final decisions and mother does make final decisions	The mother makes health care decision for the young man together with father (brother in law).	Mother was for vmmc	To be able to clean his manhood easy cause the foreskin will be removed.	None	None	None	None	None	N/A	Father was for and against vmmc	For hygiene purpose which will make the boy to be easy to clean his manhood.	None	None	The father was busy at work cause it was during the school term. So he didn’t have time to be home to nurse the boy 's wound.	None	None	It was difficult for the father because he was at school teaching and would knock off in the evening.	Young man was for vmmc	The young man wanted to be like his friends who were circumcised .	To be able to clean his manhood easy because the foreskin would be been removed.	None	None	None	None	N/A	The biggest reason the family change was the influence of the friends who are circumcised ,the brother in law and the health workers despite my biological father not there for the son.	No	N/A	N/A	N/A	N/A	Yes the father changed	The health workers and the young man.	Getting the young man circumcised now cause his young and the operation and healing is faster when young.	During door to door sensitisations	The young man was driving the change process.	No	N/A	N/A
HH45 - Father Figure	Permissive	Not Advocating	Western Province	15	No he is not circumcised	Yes the young man has an elder brother aged 21 years and is disabled	Student	None	Last family health decision which the family made was on covid 19 wearing of face masks in public and cleaning of the house.	The father and mother make final decision in the house as they are both the head of the house	Both parents make healthcare decision for the young man	Mother was for VMMC	Its easy for the boy to clean his manhood when he is circumcised cause the foreskin would have been removed	The boy will be of age where he will be sexually active so by doing VMMC this will help him be protected from STIs and HIV/AIDS	The boy was of age where many boys of his age are circumcised.	N/A	N/A	N/A	N/A	Father was for and against VMMC	For protection against STIs because the father had seen the son with some girls .	It will be easy for the boy to clean his manhood	None	The father comes from the tribe that doesn’t not circumcise so he really wants to follow the family tradition of not supporting VMMC.	None	None	N/A	Young man was for VMMC	He wanted to be like his friends that are circumcised because they used to laugh at him that he was not circumcised.	He went for VMMC before his parents allowed him to go - he went with the friends on that particular date	None	N/A	N/A	N/A	N/A	The boy and his friends were always spear heading the VMMC talks; amongst themselves and consequently involved the parents in the talks but this was after the boy had secretly gone for VMMc	No	N/A	N/A	N/A	N/A	Yes the father changed	The health workers	The importance of VMMC and taking young boys aged 10-17 years for VMMC	In person at home	N/A	N/A	N/A	N/A
HH45 - Mother Figure.	Permissive	Not Advocating	Western Province	15	No he is not circumcised	Yes the young man has an elder brother aged 21 years and is disabled	Student	None	Last family health decision made by the family was on Covid 19 wearing of face masks, cleaning of the house and washing of hands.	The father makes final decision in the house as he is the head of the family	Both parents make healthcare decision for the young man	Mother was for VMMC	Protection against STIs when the boy became sexually active cause the mother has seen the boy with some girls .	Its easy to clean the penis when cleaning the manhood cause the foreskin is removed	He wanted to be like his friends who are circumcised cause they were laughing at him.	N/A	N/A	N/A	N/A	Father was for VMMC	For hygiene cause its easy to clean the manhood once circumcised	because the friends to the boy were laughing at him that he was not circumcised.	None	N/A	N/A	N/A	N/A	Young man was for VMMC	He wanted to be like his circumcised friends who were laughing at him that he was not circumcised	Hygiene purpose cause it would be easy for him to clean his manhood that would help in preventing the whitish substance in the foreskin	None	N/A	N/A	N/A	N/A	The biggest reason the family changed was the influence of the friends to the young man who laughed at him that he was not circumcised hence the boy had great interest to be circumcised	No	N/A	N/A	N/A	N/A	No	N/A	N/A	N/A	N/A	N/A	N/A	N/A
HH45 - Young Man	Permissive	Not Advocating	Western Province	15	No he is not circumcised	Yes the young man has an elder brother aged 21 years and is disabled	Student	None	Last family health decision made by the family was on Covid 19 wearing of face masks, cleaning of the house and washing of hands.	Father makes final decision as he is the head of the house	Both parents make healthcare decision for the young man	Mother was for VMMC	Easy cleaning of the manhood cause of being circumsed	None	None	N/A	N/A	N/A	N/A	Father was for and against VMMC	For hygiene cause its easy to clean the manhood once circumcised	The father was busy with fishing, So he didn’t want to stop fishing cause the fish ban had just been lifted.	None	Its against the tradition to support VMMC	None	None	It was difficult to talk to the father as he was busy with fishing at times his at the river the whole day and at times its during the night	Young man was for VMMC	To protect himself against STIs and HIV/AIDS because he became sexually active when he was 13 years and was/ is having unprotected sex.	Hygiene purpose cause it would be easy for him to clean his manhood that would help in preventing the whitish substance in the foreskin	To be like his circumcised friends	N/A	N/A	N/A	N/A	The biggest reason the family changed was the influence of the friends to the young man who laughed at him that he was not circumcised that made boy have great interest to be circumcised	No	N/A	N/A	N/A	N/A	Yes father changed	The health workers	The importance of VMMC and taking young boys for VMMC who are aged 10-18 years	In person	Consensus builder because he helped to build consensus amongst those against his VMMC like his father	N/A	N/A	N/A
HH49 - Father Figure	Permissive	Not Advocating	Western Province	13	The father is not circumcised	Yes the young man has an elder brother aged 25 and he is circumcised	Student	None	The last health decision the family made was the cleaning of the house and the surrounding	The father makes final decision in the house as his is the head of the house .	The father is involved in the healthcare of the young man.	Mother was for VMMC	The mother wanted the boy to get circumcised cause he will be able to clean his penis	The mother had seen the boy getting close to girls so the mother was worried so by having him circumcised the chances of getting STIs will be reduced if he is sexually active.	None	N/A	N/A	N/A	N/A	Father was for and against VMMC	Because the boy comes grom a family that supports VMMC so son had to be circumcised to be part of the family	For hygiene it is easy to clean the manhood because the foreskin would have been removed	The boy wanted to be like his friends that are circumcised.	Always busy to focus on VMMc e.g. the day for the VMMC the father refused to take the boy as he claimed to be busy with work.	None	None	N/A	Young man was for VMMC	The fact that his eldder brother is circumcised	He really wanted to be like the elder brother and friends that were circumcised.	None	N/A	N/A	N/A	N/A	The biggest reason the family changed was the boy's great interest in the VMMCand him talking about it with the famil. They supported him because of the interest he had shown about wanting to go for VMMC	N/A	N/A	N/A	N/A	N/A	Yes the father changed	Health care worker(Neighbor) and the elder son who is circumcised.	The message was on the importance of taking young boy for VMMC	In person home	N/A(father is the subject)	No	N/A	N/A
HH49 - Mother Figure	Permissive	Not Advocating	Western Province	13	The father is not circumcised	Yes the elder brother is aged 25 years and is circumcised	Student	None	The last family decision the family made was the cleaning of the house and the surrounding	The father makes final decision as he is the head of the family	The father is involved in the healthcare of the young man	Mother was for VMMC	For hygiene reason as it is easy to clean his manhood	He will be able to protect himself against STIs cause she had seen the boy with some girls	None	N/A	N/A	N/A	N/A	Father was for and against VMMC	The boy wanted to be like his friends and elder brother who are is circumcised	The family supports VMMC so the son had to be circumcised to be part of the family	None	The father was busy with work (maize field) so he had little time to talk about VMMC	None	None	The father was avoiding the VMMC cause he thought the sons are challenging him that he is not circumcised.	Young man was for VMMC	The boy wanted to be like his friends and elder brother who is circumcised cause they were laughing at him	None	None	N/A	N/A	N/A	N/A	The biggest reason the family changed was even if the father was not around during the VMMC operation the family had already agreed that the young man should go for VMMC cause he had great interest going for VMMC	N/A	N/A	N/A	N/A	N/A	Yes the father changed	The health worker (neighbor)and the elder son	The message was on the importance of taking young boys aged 10-19 years for VMMC	The message was delivered in person at home	The mother was consensus builder cause she made sure that they was consensus in the family	No	N/A	N/A
HH49 - Young Man	permissive	Not Advocating	Western Province	13	The father is not circumcised	Yes the elder brother and is circumcised(doesn’t know how old the brother is )	Student	None	The last family decision the family made was the cleaning of the house and the surrounding	The father makes final decision as he is the head of the family	The father is involved in the healthcare of the young man	Mother was for VMMC	For hygiene reason as it is easy to clean his manhood	He should be like his elder brother who is circumcised	None	N/A	N/A	N/A	N/A	Father was for and against VMMC	The boy wanted to be like his friends and elder brother who is circumcised	Cleaning is easy when one is circumcised cause the foreskin will be removed	He will be protected against STIs when he becomes sexually active	That VMMC is against the father 's tribe cause his tribe doesn’t support VMMC	The boy is too young to have done VMMC should have waited to be 18 years, same age the elder brotherwas when he got circumcised.	None	The father kept on avoiding the VMMC topic and was using an excuse that he was busy going to the maize field as the rains are around corner so he had to prepare the field	Young man was for VMMC	So that he was like his circumcised friends who used to laugh at him when they went for swimming at the river and wanted to be like his circumcised brother	For easy cleaning of the penis when bathing cause the foreskin would have been removed.	None	N/A	N/A	N/A	N/A	The biggest reason the family changed was the boy's interest going for VMMC and with the guide of the elder brother which made it easy for him to go for VMMC	N/A	N/A	N/A	N/A	N/A	Yes the father changed	The health worker (neighbor)and the elder son	The message was on the importance of taking young males for VMMC	In person at home	Reinforce because the young man talked to the father about him going for VMMC	No	N/A	N/A
HH54 - Father Figure	Permissive	Not Advocating	Western Province	17	No the father is not circumcised	No elder brother.	The young man is not in school	None	The last family healthcare decision was the cleaning of the surrounding and not throwing of rubbish(such plastic, tins) anyhow will cause malaria on the family members.	The father is the head of the family and makes final decision.	The health care decision for the young man is the father.	Mother was For VMMC	The mother wanted the young man to be circumcised as she had seen the young man with girls.	Since the young man has reached the age of being sexually active so VMMC is for protection against STIs	None	N/A	N/A	N/A	None cause the mother is for the idea of VMMC.	Father was For and Against VMMC	For protection against STIs that he has reached the age of being sexually active	The young man wanted to be like his friends so he wanted for VMMC with his friends. The father is in support of VMMC even if he comes from the tribe that doesn’t circumcise .	None	The father wanted to be part of his son's VMMC its only that he was out doing some work.	None	None	N/A cause he is the same respondent.	Young man was for VMMC	He went for VMMC with his friends who went with him for VMMC cause he wanted to be like his friends	None	None	N/A	N/A	N/A	N/A the young man was for the idea of VMMC.	The biggest reason the family changed was the young man who went for VMMC without the support of his parents and was talking about VMMC without any shyness and shame.	No mother there was no change	N/A	N/A	N/A	N/A	Yes the father changed	The young man and Health workers.	The message was on benefits of VMMC (the protection against STIs and hygiene which is easy to clean the manhood cause the foreskin has will be removed.	The message was delivered in person at clinic and home.	N/A	No the young man was for the idea of VMMC	N/A	N/A
HH54 - Mother Figure	Permissive	Not Advocating	Western Province		No the father is not circumcised	No elder brother	The young man is not in school	None	The last family decision the family made was washing of plates ,digging of the rubbish pit and cleaning of the surrounding	The father makes final decision as he is the head of the house.	The healthcare decision for the young man are made by the father as some things are shameful to talk about so only the father can talk about them to the young man.	Mother was For VMMC	The mother supported VMMC cause her son wanted to be like his friends just to fit in their group.	For protection against STIs since she had seen the son with some girls hanging together so VMMC was the best solution as it will help in the protection against STIs	When the young man is circumcised the manhood is easy to clean cause the foreskin is removed.	N/A	N/A	N/A	N/A	Father was For VMMC	Because every male chid in the community is doing that so the boy needed to do VMMC.	For hygiene purpose the penis is easy to clean as the foreskin on the circumcised is removed	None	N/A	N/A	N/A	N/A	The young man was for VMMC	He wanted to be like circumcised like his circumcised friends.	None	None	N/A	N/A	N/A	N/A	The biggest reason the family changed was the boy wanting to go for VMMC without the parents were for the idea that he was of age that he get should circumcised but with the influence of his friends he went for VMMC	No cause the mother was for the idea of VMMC	N/A	N/A	N/A	N/A	No the father was for the idea of VMMC	N/A	N/A	N/A	N/A	No the young man was for the idea for VMMC	N/A	N/A
HH54 - Young Man	Permissive	Not Advocating	Western Province		No the father is not circumcised	No elder brother	The young man is not in school	None	The last family decision the family made was sweeping the housecleaning the surrounding and cleaning the toilet	The father makes final decision as he is the head of the house.	The health care decision for the young man are made by the young man cause it is his health and so he has to protect himself from diseases.	Mother was For VMMC	For protection against STIs cause he is circumcised	For hygiene cause the manhood is easy to clean when one is circumcised.	None	N/A	N/A	N/A	N/A	Father was for VMMC	For hygiene cause the manhood is easy to clean when one is circumcised.	For protection against STIs cause he is a man and he will soon be sexually active.	None	N/A	N/A	N/A	N/A	The young man was for VMMC	The young man wanted to be like his circumcised friends.	To be protected against STIs cause he is sexually active he first had sex when he was 15 years old and it was unprotected sex.	For easy cleaning of his manhood cause the foreskin has been removed.	N/A	N/A	N/A	N/A	The biggest reason the family changed was the son who went for VMMC with the friends but his mother and father were in support of him going for VMMC	No the mother didn’t not change cause she was for the idea of VMMC.	N/A	N/A	N/A	N/A	No the father was for the idea of VMMC	N/A	N/A	N/A	N/A	No the young man was for the idea of VMMC	N/A	N/A
HH57 - Father Figure	Authoritarian	Not Advocating	Western Province	11	Father is not circumcised. (He didn’t feel comfortable to say that his circumcised).	No elder brother	Student	None	The last health decision they talked about as the family is on covid 19 washing of washing hands, masking up ,washing of plates on time and cleaning of the house.	The father makes final decisions in the family cause he is the head of the house.	HealthCare decisions for the young man are made by both parents (father and mother).	Mother was Against	None	None	None	Because the mother comes from the tribe where circumcision is done hence she was not comfortable talking about VMMC .	VMMC is a men's topic which can be only talked about by men.	None	The reason why the husband couldn’t get the wife to agree was that the wife always said that the topic about VMMC was for men and boys to talk about	Father was for VMMC	The father wanted the boy circumcised because the boy's friends always laughed at his son that his not circumcised.	The boy had reached the age of him to be circumcised.	None	None	None	None	N/A	Young man was for VMMC	The boy was ashamed to be around his circumcised caused they were always laughing at him.	The manhood was easy to clean cause the foreskin been removed.	None	None	None	None	N/A	The biggest reason the family changed was because the health workers from the clinic visited home and told my wife about the importance of VMMC	Mother changed	Mother's influencer were the health workers that were doing door to door sensitizations on VMMC	The importance of taking young men aged 10-17 for circumcision.	In person at home	Mother's role to change was Listener cause she listened to what the health workers and her husband said to her.	No the father was for VMMC	None	None	None	N/A	The young man never changed cause he was for VMMC	None	None
HH57 - Mother Figure	Authoritarian	Not Advocating	Western Province	11	Father is circumcised	No elder brother	Student	None	The last health decision was cleaning of the house, drinking boiled drinking water and wearing of clean clothes.	The father makes final decisions as he is the head of the house.	The father makes final healthcare decision for the son because he is a man like the son and he knows better when it comes to the healthcare of the son.	Mother was Against	None	None	None	Comes from the tribe that doesn’t circumcise s o she was uncomfortable taking her son for VMMC.	The pain the young man experienced was unbearable this made the mother not comfortable to talk about the son's VMMC experience.	None	N/A	Father was for VMMC	The father was circumcised therefore he wanted the son to do so.	By having the young man circumcised its easy to clean his penis because the foreskin is removed.	Because the friends to the young man were laughing at him so this made the father take the boy for VMMC	None	None	None	N/A	Young man was for VMMC	The young man really wanted to circumcised because his friends used to laugh at him when they go for swimming at the river so he wanted to be like his friends who are circumcised.	The father always told the young man that he should go for VMMC.	None	None	None	None	N/A	The biggest reason the family change was the mother getting more information on VMMC when the health workers told her the importance of taking young boys for VMMC	Yes mother changed	The mother's influencer were the health workers from the clinic who were doing door to door sensitization about VMMC and her mother who had talked to her too.	The message was the importance of taking young boys for VMMC	In person at home	N/A	The father never changed because he was for VMMC	None	None	None	N/A	The young man never changed because he was VMMC	None	None
HH57 - Young Man	Authoritarian	Not Advocating	Western Province	11	The young man doesn’t know if the father is circumcised or not	No elder brother	Student	None	The last health decision was on covid 19 by masking up and washing of hands	The father makes final decisions as he is the head of the house.	The health care decision for the son are made by the father cause he is a man like him.	Mother was against VMMC	None	None	None	Mother comes from the tribe that doesn’t circumcise grandmother told him	None	None	Its difficult to talk to mother because its difficult to talk to her over issues that are for men.	Father was for VMMC	For easy cleaning of his manhood because the foreskin is removed.	Because it’s a family belief that every young man should be circumcised.	None	None	None	None	N/A	Young man was for VMMC	Because the circumcised friends used to laugh at him that he is not circumcised.	Because the father wanted the boy to be circumcised	Easy cleaning of the manhood cause of the foreskin which is removed.	None	None	None	N/A	The biggest reason the family change was the health workers when they visited home to talk to mother and father about the benefits of having a male child circumcised and grandmother telling mother that people who come from tribes which doesn’t circumcise can do VMMC.	Yes mother changed	Mother's influencers were the health workers who were going door to door sensitizations and the grandmother also talking to her mother .	Both the health workers and grandmother talked about the importance of VMMC done to young boys and other people from different tribes are doing VMMC	In person at home	N/A	Father never changed cause he was for the ideal of VMMC	None	None	None	N/A	Youngman never changed as he was for the idea.	None	None
HH56 - Father Figure (is the brother in law to the young man)	Authoritiative	Not Advocating	Western Province	11	Yes the father is circumcised (the brother in law)	The young man doesn’t have an elder brother	Student	None	The last family decision the family made was cleaning the house and the surrounding, washing of hands after using the toilet and covid19 always using face masks in public places.	The final decision are made by the father as he is the head of the house.	Both mother and her in law make health care decisions for the young man.	Mother was for vmmc	The reason why mother wanted to go for vmmc was that the boy had reached the age where most boys are circumcised .	The boy is of age where no one can bath him so by going for circumcision once the foreskin is removed it will be easy for him to clean his manhood.	None	None	None	None	None	Father was for and Against	For hygiene purpose cause it will be easy for the boy to clean his manhood.	Since the family supports vmmc so the boy need end to go for vmmc	None	The biological father comes from a tribe that doesn’t do vmmc. So his view over this decision was needed as he is the biological father to the young man.	None	None	N/A	The young man was for and against vmmc	That most of his friends are circumcised so they were laughing at him as to why his is not yet circumcised	None	None	Afraid of pain as some of his circumcised had told him that is it painful.	None	None	The family wanted the biological father to agree to support that the boy was going for vmmc .They had fear of being charged money and also he comes from the tribe that doesn’t circumcise.	The biggest reason the family changed was the interested which he showed that he wanted to go for vmmc	N/A	N/A	N/A	N/A	N/A	Yes the father changed.	Healthcare workers and the biological father to the young man.	Their child's hygiene and future protection from STIs and the biological allowing that the son should go for vmmc	The message was delivered in person by healthcare workers at home and the biological father called the gave permission to have the boy circumcised.	N/A	Yes	The young man influencers were the friends and the father figure (brother in law).	The message was about the benefits of vmmc and talking about it openly.
HH56 - Mother Figure (The biological mother to the young man).	Authoritative	Not Advocating	Western Province	11	The biological father to the young man is circumcised.	The young man doesn’t have an elder brother	Student	None	Digging of the rubbish pit to throw dirty things, cleaning the house and the surrounding and drinking clean water.	The brother in law (The father figure) makes final decision as his is the head of the family.	The father (son iuncle )makes health care decision for the young man.	Mother was for vmmc	When the boy is circumcised it will be easy to clean his manhood	Prevention of STIs when he becomes sexually active.	To be like his friends who are circumcised	None	None	None	N/A	Father was for and against vmmc	Wanted the boy to be like his friends that are circumcised cause they were laughing at him.	For hygiene purpose cause it will be easy for the young man to easy his penis .	None	He was busy at work hence had little time to talk to the boy about vmmc and the biological father was not being available for the son	None	None	Because the father (brother in law) was busy at work, so little was talked about vmmc	Young man was for and against vmmc	The young man wanted to be like his friends that were circumcised.	None	None	He was scared of pain and the absent of the biological father in his life to support him	None	None	Because of the tribe barrier the mother cant talk about the son's vmmc experience or take part in the sons process	The biggest reason the family change was the influence of the friends to the young man ,the brother in law/uncle and the health worker despite the biological father not there for the son.	N/A	N/A	N/A	N/A	N/A	Yes the father changed	Health workers	The goodness of having young boys circumcised at a young age.	During door to door sensitisations	She was a connector managed to connect the influencers to the family.	Yes the young man changed	The circumcised friends and the brother in law/uncle.	The message was about the importance of vmmc that it should be done to very male child.
HH56 - Young Man (young man stays with the elder sister and brother in law who is the father figure to him.)	Authoritiative	Not Advocating	Western Province	11	Yes the father figure (brother in law is circumcised)	The young man doesn’t have an elder brother	Student	None	The last family decision made was on coved 19 washing of hands with soap and wearing of face masks.	Father uncle) makes final decisions and mother does make final decisions	The mother makes health care decision for the young man together with uncle	Mother was for vmmc	To be able to clean his manhood easy cause the foreskin will be removed.	None	None	None	None	None	N/A	Father was for and against vmmc	For hygiene purpose which will make the boy to be easy to clean his manhood.	None	None	The father was busy at work cause it was during the school term. So he didn’t have time to be home to nurse the boy 's wound.	None	None	It was difficult for the uncle because he was at school teaching and would knock off in the evening.	Young man was for vmmc	The young man wanted to be like his friends who were circumcised .	To be able to clean his manhood easy because the foreskin would be been removed.	None	None	None	None	N/A	The biggest reason the family change was the influence of the friends who are circumcised ,the brother in law and the health workers despite my biological father not there for the son.	N/A	N/A	N/A	N/A	N/A	Yes the father changed	The health workers and the young man.	Getting the young man circumcised now cause his young and the operation and healing is faster when young.	During door to door sensitisations	The young man was driving the change process.	No	N/A	N/A
HH11 - Father	Authoritative	Not Advocating	Lusaka Province	14	Yes	No	Student	He has no too personal matters, he free to discuss anything with the family.	Family made a decision to adhere to COVID 19 health guidelines and regulations so that they don’t get infected with the virus.	Father	Both parents	For VMMc	Health reasons-She believes that VMMc will help her son in maintaining body hygiene because he doesn’t like bathing everyday, so if he is circumcised, he will have a clean private part even if he doesn’t take a bath every day since the foreskin that keeps dirt and causes a bad smell if it is not cleaned will be removed.	None	None	N/A	N/A	N/A	N/A(Same view as father)	For VMMc	Health reasons-VMMc will make it easy for the young man to clean his penis when bathing but if the foreskin has not been removed, bathing becomes difficult because all the dirt is kept in the foreskin and the only way to get rid of the dirt is by opening the foreskin which makes bathing even more difficult and time consuming.	Relationship benefit-Sexual relationship is more enjoyable when the man is circumcised because he will be able to satisfy the woman due to prolonged orgasm. It is for this reason that most women prefer circumcised men. So it is better for young man to be circumcised so that he can enjoy sexual intercourse with his wife when he grows up.	Health reason-For those who are not circumcised, after they urinate, a bit of some urine still remains in the foreskin and it is likely to cause urinary infections such as experiencing pain when one wants to urinate but for those who are circumcised, all the urine comes out and the private part becomes dry, giving no room for bacteria to survive. Hence VMMc is a solution in prevention of urinary …	N/A	N/A	N/A	N/A(He is the subject)	Against VMMc	N/A	N/A	N/A	Personal concern-His friends told him that VMMc is very painful, so he was scared to go for it because he was not ready to go through pain.	Health concern-He saw his friends wound who went for VMMc and it made him scared because there was too much blood on the wound. So, his main concern was that he would also lose a lot of blood and he may die.	None	Evidence-It was difficult to convince him because he has actually seen some of his friends going through pain. So even if I told him that VMMc is the best thing for him, he would not believe me.	Family changed when the young man was taken for health counseling, by his father. The health worker assured the young man that VMMc is not very painful. The health worker showed the young man some of the boys in his age group and even those younger than him who were just from being circumcised, this convinced the young man to have more confidence that he can endure the pain if his age mates have …	No	N/A	N/A	N/A	N/A	No	N/A	N/A	N/A	N/A	Yes	Health worker	When I took him to the clinic, the nurse told him that VMMc is not very painful, she showed him some of the boys who were younger than him and where coming out from the operation room. This gave the young man more confidence that he will handle the pain if other boys of his age and younger had done it. So, after this counselling, the young man agreed to get circumcised.
HH11 - Mother	Authoritative	Not Advocating	Lusaka Province	14	Yes	No	Student	She has no health issues too personal to discuss with the family.	Family discussed that they should be eating healthy foods so that they can boost their immune system and be able to fight Covid 19.	Father	Both parents	Against VMMc	N/A	N/A	N/A	Personal concern-Mother was not comfortable with the issue of cleaning the wound for the son and this is the reason she decided that son can only go for VMMc when is older enough to take care of his own wound because right now it will be difficult for him to clean the wound by himself.	Personal concern-The son's father is not usually home, so it will be difficult for son to heal without any complication if the wound is not properly cleaned. Mother says that she has no idea of how to clean the wound for VMMc.	Health concern-Mother has heard from other people, that VMMc may take more than two months to heal especially if the sons immune system is weak. So, this discouraged her to take the son for VMMc because it may affect sons school.	N/A(She is the subject)	For VMMc	Personal reason-He is circumcised and he is more knowledgeable about it, with a good understanding of its benefits.	Family reason-He just wants his son to go for VMMc because he has also done it.	None	N/A	N/A	N/A	Control-I didn’t see it necessary to bring up the topic because his mind was already decided that VMMc is the best thing for the son and he wants it done.	For VMMc	Social concern-Most of his friends are circumcised, so he wanted to fit in and relate well with them.	None	None	N/A	N/A	N/A	Control-It was not necessary to talk to him about it because children are mostly influenced by their friends .So, even if I advised him, he would not change his mind because he wants to fit in with his friends.	Family changed because mother learnt that VMMc will protect the son from sexually related infections and diseases. Her friends have taken their male children for VMMc, because they think that adolescents of this generation usually start engaging in sexual activities as early as 10years.It is for this reason that mother realized that the best thing she can do for her son is to get him circumcised,…	Yes	Friend	My friend has all her sons circumcised and she told me that children of this generation are getting exposed to sexual activities as early as 10yrs old. So if they are not circumcised, they are prone to infections and sexual related diseases.	In person at her friends home	Recognizer-She saw the need to bring this issue to the attention of the young mans father, so that he can consider taking the young man for VMMc.	No	N/A	N/A	N/A	N/A	No	N/A	N/A
HH11 - Young man	Authoritative	Not Advocating	Lusaka Province	14	Yes	No	Student	He has no issues which are too personal to discuss with the entire family.	My parents told me to always be wearing a face mask whenever I am at school so that I don’t get infected with COVID 19.	Father	Both parents	For VMMc	Health reasons-She said that when I start having sexual relationships, VMMc will protect me from diseases.	Sexual behavior reasons-She thought that just because I have a girlfriend, I may be sleeping with her.	None	N/A	N/A	N/A	Shame-I was shy to approach my mother to discuss a sensitive topic like VMMc because she is a woman, so I was not comfortable discussing with opposite gender. I can only talk to my father.	For VMMc	Health reasons-Father wanted me to be protected from diseases so that even if I have sexual intercourse with a girl, I will not get infected with sexually transmitted diseases.	Family reasons-He just told me that VMMc should be done because I am a man.	None	N/A	N/A	N/A	Attention-I didn’t get a chance to talk to my father because he rarely at home.	Against VMMc	N/A	N/A	N/A	Personal concern-My friends told me that VMMc was very painful especially when cleaning the wound, it even becomes more painful and that made me to be scared to go for it.	None	None	N/A(He is the subject)	The main reason for change to occur, is because his father assured him that the pain will only last for one day but he will enjoy the benefits of VMMc for the rest of his life. After father encouraged me that pain is just for a day, I got more interested in VMMc and decided to go for it.	No	N/A	N/A	N/A	N/A	No	N/A	N/A	N/A	N/A	Yes	Father	My father told me that it was time for me to go for VMMc, when I told him that I was scared of pain, he told me that the pain only last for one day. Her assured me that after the first day of VMMC, pain will be no more. He told me that I don’t need to worry about pain but should think of how I will enjoy the benefits of not getting infected with sexually transmitted diseases for the rest of my li…
HH15 - Father figure(Uncle)	Authoritarian	Not Advocating	Lusaka Province	14	Yes	No	Student	He has no health issues which are too personal to discuss with the family.	Father advised son to always be wearing a face mask when ever he is at school so that he doesn’t get infected with COVID 19.	Uncle	Both parents.	For VMMc	Family reason-Father has set an example for family to follow, because he is circumcised. He expects every family member to be in support of VMMc and this is the reason why mother is in support of VMMc.	Relationship concern-Most women prefer men who are circumcised because sexual intercourse is more enjoyable due to prolonged orgasm	None	N/A	N/A	N/A	Control-She had already made up her mind that VMMc is good. It was also difficult to make to change her position because most of her friends are for VMMc and they prefer women who are circumcised.	Against VMMc	N/A	N/A	N/A	Personal concern-Father is circumcised but the only thing that makes him uncomfortable to take the nephew is because he thinks that when the foreskin is removed, the penis becomes too dry. This causes a man not to enjoy sex because there is no lubrication and the partner may have bruises on the private part since it is no longer soft enough to easily penetrate. So, he didn't want his nephew to ha…	Personal concern-My concern was that VMMc would be too painful for the young man and he may not endure the pain.	None	N/A(Father is the subject)	Against VMMc	N/A	N/A	N/A	Personal concern-The young man was not interested because no one in the family ever discussed VMMc with him, so he was not knowledgeable about it.	Social concern-Other boys in his age category did not want to go for circumcision because they were scared of the pain.	None	N/A(Same view as father)	Family changed because uncle realized that the nephew is now a teenager and he may soon be influenced by his friends to try having a sexual relationship. So,VMMC is the only protection that could be offered to him. VMMc will also make help him to prevent his girlfriend from getting infected with cervical cancer and Sexually transmitted infections.	No	N/A	N/A	N/A	N/A	Yes	NGO(YWCA)	An organization called the young women Christian association held a workshop where they were training and giving information about VMMc. Father was equipped with the necessary information that he needed to know about VMMc. He learnt that VMMc is the only way to prevent the bacterial infections on the private part because young men find it difficult to clean themselves properly after bathing and s…	In person at the YWCA workshop	Investigator-Uncle was able to gather all the necessary information that he needed in order to make a wise decision either to take the nephew for VMMc or not.	Yes	Uncle	Uncle told the young man that if the foreskin is not removed, some urine will always remain on the foreskin and that may cause more bacteria which will cause white like mucus like substance. When the white mucus like substance is not removed, it will cause a bad smell that will cause more infections on the private part.
HH15 - Mother figure(Aunt)	Authoritarian	Not Advocating	Lusaka Province	14	Yes	No	Student	I can only talk about male circumcision with my husband and not the young man because I am female, its too sensitive to discuss with the opposite sex especially if you not very comfortable with them, its better for my husband to talk to my nephew.	Family decided that they will stick to following COVID 19 preventive measures so that they are protected from being infected.	Uncle	Both parents.	For VMMc	Health reasons-If the foreskin is removed, it becomes easy for a man to clean his private part when he is bathing.	Sexual behavior reason-Most young men in our community are having sexual relations, so it is better to have my nephew circumcised so that he is not affected by sexual related diseases.	None	N/A	N/A	N/A	N/A(She is the subject)	For VMMc	Personal concern-He is knowledgeable about VMMc because of the workshop he attended at an NGO called YMCA(young men Christian association) so he wanted the young man to go for VMMc because he understands the benefits of VMMc.	Family reason-He is circumcised and so he says that the nephew must also go for it.	None	N/A	N/A	N/A	N/A(He was of the same view as mother)	Against VMMc	N/A	N/A	N/A	Personal concern-He has seen the wound for some of his friends who got circumcised and he didn’t want to go through the same.	Personal concern-He was worried that VMMc should be very painful and he was not ready to go for it.	None	Shame-I could not talk to my nephew about the importance of VMMc because he is male and I am not comfortable to discuss such a topic with the opposite sex.I can only talk to my husband about such a topic.	Family changed when the young man received a message from the uncle who assured him that VMMc is not very painful because pain killers are provided to relieve some one from experiencing too much pain. This information is what led the young man to change his position against VMMc.	No	N/A	N/A	N/A	N/A	No	N/A	N/A	N/A	N/A	Yes	Uncle	The uncle influenced by telling him that the wound doesn’t take too long to heal and he will not feel pain because the health workers will provide pain killers to relieve him from too much pain.
HH15 - Young man	Authoritarian	Not Advocating	Lusaka Province	14	Yes	No	Student	He is shy to discuss talk about circumcision with his uncle but more especially with the aunt because she is female.	Uncle told me to always be wearing a mask whenever I am in a public place so that I don’t get infected with COVID 19.	Uncle	Both parents.	For VMMc	Health reasons-She says that VMMc protects from sexually transmitted diseases and infections.	Family reason-She wanted me to go for VMMc because uncle had told her that I must go for it.	None	N/A	N/A	N/A	Shame-I was shy to talk to aunt because she is a female and I am not comfortable discussing such issues with the opposite gender.	For VMMc	Health reasons-Uncle said that if someone is circumcised, the chances of getting infected with bacteria that causes sexually transmitted infections and any other infections on the private part is reduced and the private part will always be clean because there is no foreskin to contain the dirt.	None	None	N/A	N/A	N/A	Engagement-I didn’t know how to initiate my uncle into the discussion, because even if I approached him, he would still not be interested because he already believes in it and he has always wanted me to go for it.	Against VMMc	N/A	N/A	N/A	Personal concern-My friends told me that it is very painful because they inject the private part and even when they start cutting the foreskin it is even more painful.	Social concern-Most of my friends were not going for it because they were worried that if the wound is not cleaned properly, most people die because it gets rotten and puss will be coming out.	None	N/A(He is the subject)	He changed after the uncle told him that women don’t like women who are not circumcised because they carry a virus that causes cervical cancer, so he changed his mind and decided to go for VMMc. He also assured me that my wound will not have any healing problems because he will be cleaning the wound so that it doesn't get rotten.	No	N/A	N/A	N/A	N/A	No	N/A	N/A	N/A	N/A	Yes	Uncle	He told me that if a man is not circumcised, he has high chances of carrying a virus that causes cancer in women because the foreskin keeps a lot of dirt which causes bacteria that may cause diseases on the private part and this is the main reason why women don't like uncircumcised men. Uncle also told me that he will make sure that he takes good care of my wound so that I will not have healing c…
[truncated: 21 more rows]
[truncated: 21 more columns]

## Sheet: NOT ADOVCATING analysis
	PAR STYLE	ACTIVELY ALIGNING		ANTICIPATING		NOT ADVOCATING / JUST CIRCUMCISED		ADVOCATING
				(note: these came from not advocating reports)
		(# of HHs) barrier 1 / driver 1	influencer 1	(# of HHs) barrier 1 / driver 1	influencer 1	(# of HHs) barrier 1 / driver 1	influencer 1	(# of HHs) barrier 1 / driver 1	influencer 1
BARRIERS
	permissive			(2) against tradition of parental tribe - fear of loss of alignment	father / tribe	Anticipated Loss	Loss of schooling / responsibilities of young man
	permissive			unsure how to engage parents in discussion about VMMC	young boy	Anticipated Inappropriateness	Anticipated parental shame of tending to wound
	permissive			(3) Father / parent is unavailable due to work, etc.(offered as an excuse)	young boy	Anticipated Conflict	Females prohibited from discussing mens issues
	permissive			(3) not the right time (not old enough)	father / tribe	Anticipated Loss	Loss of alignment with tribe
	permissive			(4) inability for son to talk with mother about VMMC because of tradition		Lack of Access (to Father Figure)	Parent unavailable to engage in discussion
	permissive			unaware of son's strong desire due to lack of communication	mother
	permissive			didn't want son to experience panin	mother
	permissive			(2) uncomfortable with the responsibility of having to clean son's wound (and poor cleaning can lead to complications) - issue for mother once aware that boy is sexually active	mother
	permissive			Seeing friend's bandage after procedure scared him of healing complications
	permissive			healing concerns / complications	mother
	permissive			parents didn't discuss benefits of VMMC with son early enough in the process
	permissive			Fear of death from complications	mother
	permissive			Desire to avoid conflict in the household delayed communcation between father (for) and mother (against)
	permissive			unfamiliar with entire procedure (uncertainty) - brothers were not circumcised growing up	mother
	permissive			(2) duration for healing is too long (6 weeks) - disrupts schooling, work	father
	permissive			guilt / burden - feels like the pain is too great to inflict upon son	mother
	permissive			fear of surgical complication - cutting off manhood	father/mother
[truncated: 111 more rows]

## Sheet: ADVOCATING reports
RESPONDENT ID	DEMOGRAPHICS							WARM UP				SITUATION IN PRIOR STAGE																								UNDERSTANDING CHANGE FROM PRIOR TO CURRENT STAGE
[truncated: 57 more rows]
[truncated: 21 more columns]

[truncated: 4 more sheets: Sample, ADVOCATING analysis, parenting style, Sheet12]
