# Supplementary material for: Exploring joint decision-making and family dynamics to identify barriers and enablers for early adolescent medical circumcision (EAMC) uptake in Zambia for HIV prevention: An innovative methodology
Source: PLoS One. 2025 Apr 29;20(4):e0319472. doi: 10.1371/journal.pone.0319472 (PMC12040159; doi:10.1371/journal.pone.0319472)
Supplement: S5 File — (XLSX) [file pone.0319472.s005.xlsx]

## Sheet: color MASTER inventory
	RELATE	ACTIVELY ALIGNING	ANTICIPATE	RELIEVE
drivers
BENEFIT RELEVANCE	Parents’ benefit of protecting young man from HIV / STIs	Parents’ benefit of protecting young man from HIV / STIs	Parents’ benefit of protecting young man from HIV / STIs
BENEFIT RELEVANCE	Benefit of good and easy to maintain hygiene	Benefit of good and easy to maintain hygiene	Benefit of good and easy to maintain hygiene
BENEFIT RELEVANCE		Young man’s benefit of protection from disease
BENEFIT RELEVANCE			Young man's improved perception by women
BENEFIT RELEVANCE				Benefit of preventing others from negative experience
BENEFIT RELEVANCE				Young man’s benefit of hygiene being an easy message
BENEFIT RELEVANCE				Benefit of close network’s protection from HIV / STIs
FITTING IN WITH COMMUNITY	Fitting in with circumcised friends	Fitting in with circumcised friends	Fitting in with circumcised friends
FITTING IN WITH COMMUNITY				Fitting in with other advocating families
SOCIAL PRIDE			Parents’ pride of being seen as good parents	Parents’ pride of being seen as good parents
SOCIAL PRIDE			Parents’ pride in young man’s increased desirability among partners	Parents’ pride in young man’s increased desirability among partners
SOCIAL PRIDE			Young man’s pride in being considered a man	Young man’s pride in being considered a man
SENSE OF CONTROL			Control due to fewer responsibilities of young man
SENSE OF CONTROL			Parent’s control over young man’s actions
SENSE OF CONTROL			Control over involving others in the VMMC process
barriers
ANTICIPATED PAIN	Anticipated lower pain tolerance due to age	Anticipated lower pain tolerance due to age	Anticipated lower pain tolerance due to age
ANTICIPATED PAIN	Anticipated pain of procedure	Anticipated pain of procedure	Anticipated pain of procedure
ANTICIPATED PAIN	Anticipated pain of healing	Anticipated pain of healing	Anticipated pain of healing
ANTICIPATED LOSS	Parents’ anticipated loss of education / household duties	Parents’ anticipated loss of education / household duties	Parents’ anticipated loss of education / household duties
ANTICIPATED LOSS	Anticipated loss of wages due to young man’s VMMC procedure	Anticipated loss of wages due to young man’s VMMC procedure	Anticipated loss of wages due to young man’s VMMC procedure
ANTICIPATED LOSS	Parents’ anticipated loss of family identity	Parents’ anticipated loss of family identity	Parents’ anticipated loss of family identity	Parents’ anticipated loss of family identity
ANTICIPATED LOSS		Anticipated loss of social opportunities while healing
ANTICIPATED LOSS			Anticipated loss of alignment with uncircumcised friends
DISTRUST	Distrust in quality of clinic / healthcare professionals	Distrust in quality of clinic / healthcare professionals	Distrust in quality of clinic / healthcare professionals
DISTRUST	Distrust of protection from HIV	Distrust of protection from HIV
DISTRUST		Distrust in information shared between parents
DISTRUST				Young man distrusted when recommending VMMC
UNCERTAINTY	Parents’ uncertainty of wound care responsibility
UNCERTAINTY	Uncertainty of wound healing properly	Uncertainty of wound healing properly	Uncertainty of wound healing properly	Uncertainty of wound healing properly
UNCERTAINTY		Uncertainty of how to build consensus
UNCERTAINTY				Uncertainty about how to recommend VMMC
ANTICIPATED SHAME	Anticipated shame of discussing sexual topics	Anticipated shame of discussing sexual topics	Anticipated shame of discussing sexual topics
ANTICIPATED SHAME	Anticipated shame of parent tending to wound	Anticipated shame of parent tending to wound	Anticipated shame of parent tending to wound
ANTICIPATED SHAME	Young man’s anticipated shame of being mocked in the community	Young man’s anticipated shame of being mocked in the community
ANTICIPATED SHAME				Anticipated shame in recommending VMMC while healing
ANTICIPATED SHAME				Parents’ shame of being seen as bad parents
ANTICIPATED SHAME				Parents’ anticipated shame if complications arise
ANTICIPATED SHAME				Anticipated shame of disclosing circumcision status
LACK OF RESPONSIBILITY	Parents believe young man is too young for the responsibility	Parents believe young man is too young for the responsibility
LACK OF RESPONSIBILITY	Parents believe young man is old enough to own responsibility	Parents believe young man is old enough to own responsibility
LACK OF RESPONSIBILITY	Young man lacks responsibility to have a successful healing	Young man lacks responsibility to have a successful healing
LACK OF RESPONSIBILITY		Parent unable to take responsibility for VMMC	Parent unable to take responsibility for VMMC
ANTICIPATED CONFLICT		Mothers’ anticipated conflict of discussing men’s issues	Mothers’ anticipated conflict of discussing men’s issues	Mothers’ anticipated conflict of discussing men’s issues
ANTICIPATED CONFLICT		Anticipated conflict if discussed with parents
ANTICIPATED CONFLICT		Parents’ anticipated conflict of discussing opposing views	Parents’ anticipated conflict of discussing opposing views
ANTICIPATED CONFLICT				Anticipated conflict if recommendation led to poor experience

## Sheet: Integrated - MASTER - AUTHORITA
	RELATE	ACTIVELY ALIGNING	ANTICIPATE	RELIEVE
drivers
BENEFIT RELEVANCE	Parents’ benefit of protecting young man from HIV / STIs	Parents’ benefit of protecting young man from HIV / STIs	Parents’ benefit of protecting young man from HIV / STIs
BENEFIT RELEVANCE	Benefit of good and easy to maintain hygiene	Benefit of good and easy to maintain hygiene	Benefit of good and easy to maintain hygiene
BENEFIT RELEVANCE		Young man’s benefit of protection from disease
BENEFIT RELEVANCE				Benefit of close network’s protection from HIV / STIs
FITTING IN WITH COMMUNITY
SOCIAL PRIDE			Parents’ pride of being seen as good parents	Parents’ pride of being seen as good parents
SOCIAL PRIDE			Parents’ pride in young man’s increased desirability among partners	Parents’ pride in young man’s increased desirability among partners
SOCIAL PRIDE
SENSE OF CONTROL			Control over involving others in the VMMC process
barriers
ANTICIPATED PAIN	Anticipated lower pain tolerance due to age	Anticipated lower pain tolerance due to age	Anticipated lower pain tolerance due to age
ANTICIPATED PAIN
ANTICIPATED LOSS	Parents’ anticipated loss of education / household duties	Parents’ anticipated loss of education / household duties	Parents’ anticipated loss of education / household duties
ANTICIPATED LOSS	Anticipated loss of wages due to young man’s VMMC procedure	Anticipated loss of wages due to young man’s VMMC procedure	Anticipated loss of wages due to young man’s VMMC procedure
ANTICIPATED LOSS	Parents’ anticipated loss of family identity	Parents’ anticipated loss of family identity	Parents’ anticipated loss of family identity	Parents’ anticipated loss of family identity
DISTRUST
UNCERTAINTY	Parents’ uncertainty of wound care responsibility
UNCERTAINTY		Uncertainty of how to build consensus
ANTICIPATED SHAME	Anticipated shame of discussing sexual topics	Anticipated shame of discussing sexual topics	Anticipated shame of discussing sexual topics
ANTICIPATED SHAME	Anticipated shame of parent tending to wound	Anticipated shame of parent tending to wound	Anticipated shame of parent tending to wound
ANTICIPATED SHAME				Parents’ shame of being seen as bad parents
ANTICIPATED SHAME				Parents’ anticipated shame if complications arise
LACK OF RESPONSIBILITY	Parents believe young man is too young for the responsibility	Parents believe young man is too young for the responsibility
LACK OF RESPONSIBILITY	Young man lacks responsibility to have a successful healing	Young man lacks responsibility to have a successful healing
ANTICIPATED CONFLICT		Mothers’ anticipated conflict of discussing men’s issues	Mothers’ anticipated conflict of discussing men’s issues	Mothers’ anticipated conflict of discussing men’s issues
ANTICIPATED CONFLICT
ANTICIPATED CONFLICT		Parents’ anticipated conflict of discussing opposing views	Parents’ anticipated conflict of discussing opposing views

## Sheet: Integrated - MASTER - PERMISSIV
	RELATE	ACTIVELY ALIGNING	ANTICIPATE	RELIEVE
drivers
BENEFIT RELEVANCE	Parents’ benefit of protecting young man from HIV / STIs	Parents’ benefit of protecting young man from HIV / STIs	Parents’ benefit of protecting young man from HIV / STIs
BENEFIT RELEVANCE	Benefit of good and easy to maintain hygiene	Benefit of good and easy to maintain hygiene	Benefit of good and easy to maintain hygiene
BENEFIT RELEVANCE		Young man’s benefit of protection from disease
BENEFIT RELEVANCE				Benefit of close network’s protection from HIV / STIs
FITTING IN WITH COMMUNITY	Fitting in with circumcised friends	Fitting in with circumcised friends	Fitting in with circumcised friends
SOCIAL PRIDE
SOCIAL PRIDE
SOCIAL PRIDE			Young man’s pride in being considered a man	Young man’s pride in being considered a man
SENSE OF CONTROL
barriers
ANTICIPATED PAIN	Anticipated lower pain tolerance due to age	Anticipated lower pain tolerance due to age	Anticipated lower pain tolerance due to age
ANTICIPATED PAIN	Anticipated pain of procedure	Anticipated pain of procedure	Anticipated pain of procedure
ANTICIPATED LOSS	Parents’ anticipated loss of education / household duties	Parents’ anticipated loss of education / household duties	Parents’ anticipated loss of education / household duties
ANTICIPATED LOSS
ANTICIPATED LOSS
DISTRUST	Distrust in quality of clinic / healthcare professionals	Distrust in quality of clinic / healthcare professionals	Distrust in quality of clinic / healthcare professionals
UNCERTAINTY	Parents’ uncertainty of wound care responsibility
UNCERTAINTY		Uncertainty of how to build consensus
ANTICIPATED SHAME	Anticipated shame of discussing sexual topics	Anticipated shame of discussing sexual topics	Anticipated shame of discussing sexual topics
ANTICIPATED SHAME
ANTICIPATED SHAME
ANTICIPATED SHAME				Parents’ anticipated shame if complications arise
LACK OF RESPONSIBILITY	Parents believe young man is too young for the responsibility	Parents believe young man is too young for the responsibility
LACK OF RESPONSIBILITY
ANTICIPATED CONFLICT
ANTICIPATED CONFLICT		Anticipated conflict if discussed with parents
ANTICIPATED CONFLICT
