# Supplementary material for: Exploring joint decision-making and family dynamics to identify barriers and enablers for early adolescent medical circumcision (EAMC) uptake in Zambia for HIV prevention: An innovative methodology
Source: PLoS One. 2025 Apr 29;20(4):e0319472. doi: 10.1371/journal.pone.0319472 (PMC12040159; doi:10.1371/journal.pone.0319472)
Supplement: S6 File — (XLSX) [file pone.0319472.s006.xlsx]

## Sheet: 10-17 Scenarios
BARRIER THEME	TESTING GOAL	PRESCRIPTIVE HYPOTHESES	SCENARIO NO.	SCENARIO	DISCUSSION GUIDE
NOT INTENDING - ADOLESCENTS
LACK OF BENEFIT RELEVANCE Improved perception by women, community perceptions, hygiene	Identify the benefit that would be most appropriate for EAs	Being more desirable by a woman Being a responsible man of the community Hygiene	1	X is with a group of boys talking about getting circumcised. Who is he most likely to relate to and think about getting circumcised himself? A. Bright said, "My elder brother said girls like circumcised boys more." B. Obed said, "I am now a responsible man, by getting circumcised I will be protecting my community from the spread of diseases." C. Benson said, "A circumcised penis is so much easier…	Give me an example of something that has happened in the past, to you or someone you know, that prompted you to choose this option. Tell me about the last time you decided to do something based on what your friends said. Which of these would make you talk to your family about circumcision and who would you speak to? Tell me about a time when something similar made you talk to your family. A. Tell…
LACK OF BENEFIT RELEVANCE In-group seeking (seeking to be similar to and part of peer group), peer advocacy	Identify the framing of in-group seeking which would build intention to undergo EAMC	Self-concept formation: like my friends, I am the kind of person who takes care of his health Positive appraisal of an in-group member or peer after MC Positive social evaluation by peers on getting circumcised	3	After meeting his friends who recently got circumcised, X is thinking as he walks back home. Who of the following is X most likely to want to be like and consider getting circumcised? A. Like Daniel, I am the kind of person who wants to be healthy. B. James said it wasn't as painful as they all thought it would be, it was actually quite manageable and he is glad he got circumcised at the right ti…	Tell me what your next step would be if you heard the chosen option from your peers and decide to get circumcised. Would you choose the same option if X's father/mother told him these stories about his peers? Give me an example of a time when your parents influenced your decision by talking about your peers. Would X decide to get circumcised if he was told to do so at church? Tell me about the la…
ANTICIPATED FEAR + PAIN Fear of not being cut properly, dying	Manage the feeling of risk associated with MC procedure	Replace vivid imagery of adverse events/surgery with vivid imagery of successful MC and recovery Make it personal: doctors in your area are extremely capable and do sufficient follow up checks to ensure healing Clearly establish that there is no causal link between EAMC and death or impotency	2	X is a bit worried in case anything goes wrong during the circumcision procedure. Which of the following will make him feel better? A. Boys like you have been happy to have gotten circumcised and continue to live a healthy life even today. B. In your community, well-trained health care providers perform circumcision and do follow-up checks to ensure the penis heals well. C. Medical circumcision i…	Give me an example of something that has happened in the past, to you or someone you know, that prompted you to choose this option. Who or what would be the best way to communicate these options? What makes you say so? Tell me about the last time you were scared of doing something and someone helped you manage your fears and decide to do it. Is this the person who generally supports you in such s…
ANTICIPATED SHAME Anticipated shame while healing	Identify the change in external standards that would assist adolescents to avoid anticipation of feelings of shame	Leverage empathy and support from peers Model social norms of pride around EAMC Establish EAMC as an activity done by all at a specific age	5	X does not want to be seen walking differently or wearing a chitenge, he feels he will be made fun of. Which of the following may help him overcome this feeling? A. His best friend tells him, "It is normal to feel like this, I did too. But it actually did not happen. I can give you company every time you need to go out wearing a chitenge.” B. His best friend tells him, “When I went out wearing th…	Give me an example of something that has happened in the past, to you or someone you know, that prompted you to choose this option. Tell me about the last time you felt shameful about something but still did it to take care of your health. How would you feel about circumcision if you found out that your father - is circumcised - is not circumcised Tell me about a time when you did or did not do s…
LOW COPING POTENTIAL Inability to manage wound care	To increase perceived coping potential to be able to manage wound care by themselves	Increase self efficacy: remind them of other injuries they have sustained and managed on their own, eg. while playing soccer Build certainty in terms of what to expect and provide easy instructions for managing it. Increase self efficacy: demonstration of competence of individuals similar to EA and communication by a trusted individual that EA has the capabilities	4	X is worried about the care needed to heal the wound after getting circumcised. Which of the following may give him comfort? A. "Wound Care is similar to managing a bruise during a football match. Remember, how you always manage that like a pro?" B. Clinics in your community tell you how you are likely to feel every day as your wounds heal and give you easy instructions to take care of it. C. Bei…	Tell me about a time when you were initially hesitating to do something for your health but ultimately decided to do it. What and who enabled this change? Tell me how your thoughts around circumcision would or would not change after hearing the above. Give me an example of a time when this has happened to someone you know. A. Tell me about the last time being reminded of a past accomplishment ena…
NOT INTENDING - PARENTS
LACK OF BENEFIT RELEVANCE Regret for inaction, EA’s involvement with girls, protection from disease	Identify the framing of benefit of protection from disease which would build intention to undergo EAMC	Regret for inaction: Protection from HIV, to not regret it in the future if son contracts HIV Circumcision is similar to vaccination Protection from disease because EA don't clean themselves properly	6	Y and Z heard that several parents in the community are getting their sons circumcised. Which reason given by parents would they find most convincing? A. "What if he gets HIV when he is older? We'll blame ourselves for not protecting him through circumcision when we could." B. “Circumcision is similar to getting your son vaccinated to protect him from disease.” C. "However much you tell them, mos…	Give me an example of something that has happened in the past, to you or someone you know, that prompted you to choose this option. Would you have chosen a different option if these were communicated by a circumcised man in Y and Z's family? Tell me about a time when the decision on whether or not the boy should be circumcised was made on the father's circumcision status. Tell me about a time whe…
ANTICIPATED LOSS EA's loss of reproductive capacity, loss of parents identity, frivolous behavior of EA	Manage the feeling of risk associated with circumcision	Indicate a more immediate loss: MC does not affect reproductive ability but not getting circumcised means a loss of the protection that you could provide him today Testimonials communicating pride of parents who got their sons circumcised Assurance of adolescents understanding of the partial protection received from MC and responsible behavior after MC	9	Y and Z were talking to their friends were at first against circumcision but later got their sons circumcised. Who among their friends do Y and Z relate to the most? A. We used to think our son would not become a father if he was circumcised. Then we met a Community health worker who told us that is not true but if he is not circumcised he has less protection against STIs, penile cancer or HIV. B…	Give me an example of something that has happened in the past, to you or someone you know, that prompted you to choose this option. Tell me about the last time you focussed on the benefits of something instead of thinking about what could go wrong. Which of these would prompt you to talk to your son about circumcision? Give me an example of a decision you made because you felt your son was now ol…
RELIGIOUS/SPIRITUAL BELIEFS Not changing god's creation and misuse of foreskin	To overcome mental models against circumcision such as it being an act of changing god's creation and misuse of foreskin	Promotion of MC by church Communicate role and intent of healthcare workers to only provide better health and hygiene for all Normalise MC procedure globally and clearly indicating disposal of foreskin	8	Y and Z believe that cutting the foreskin is similar to going against the god's creation and are also concerned that the cut foreskin will be misused. Which among the following may convince them to think about circumcision despite these beliefs? A. Last Sunday, the priest in church told them that their son was growing up and they should get him circumcised. B. Mwila, the health provider who condu…	Give me an example of something that has happened in the past, to you or someone you know, that prompted you to choose this option. Give me an example of a time when you took a decision which was different from your beliefs. A. Tell me about the last time that the church advised you on taking care of your son and his health. Did you act on the advice, what motivated you to do so? B. Tell me about…
LOW COPING POTENTIAL Inability to manage wound care	Build confidence among parents around EA's ability to manage wound care	Testimonials of parents of similarly aged adolescents stating their sons managed wound care by themselves Communication of existence of external support to assist EA if necessary Easy instructions for wound care supplied by health system	7	Y and Z are not sure if their son w ill be able to care for the wound after the procedure. Which of the following would make Y and Z feel confident that X can take care of himself? A. Y's friend telling them, "My 13 year old managed wound care after procedure all by himself, not much needs to be done and they can easily manage" B. Community health worker telling them, "PEERS from the Youth Spaces…	Give me an example of a time your concerns around your son's health were managed in a similar manner, i.e. through your friends experiences/support from the community/clear instructions from health system. Tell me how this would address or not address any other concerns you have regarding the healing phase. Tell me about the last time you made a decision which you were initially hesitating to due…
LOW COPING POTENTIAL Inability to manage wound care	To identify support mechanisms preferred by parents to manage EAs wound	Parents trained for caregiving by the health system Guide with "How to" for all possible concerns parents with circumcised EA may face Option to join a community of parents of adolescents who have been circumcised and intending to get sons circumcised	10	Y and Z are a bit worried about how they would take care of their son as he heals after the procedure. Which of the following would make Y and Z feel better? A. Father or mother of boys getting circumcised can choose to take a mini-training from the health providers in how to manage wound care. B. Parents are given a simple guide with tips on how to help their son in every way, pain, cleaning, em…	Give me an example of something that has happened in the past, to you or someone you know, that prompted you to choose this option. Tell me about the time when you supported your son take care of his health. Tell me about the last time you took a decision for your son's health which your partner did not agree with. How did you manage to convince him? A. Tell me about the last time you made a deci…
ACTIVELY ALIGNING (A-P+) - ADOLESCENTS
LOW COPING POTENTIAL Inability to build relevance and manage perceived implications for adolescents	Identify narrative used by parents that would convince EA to build commitment to get circumcised	Leverage in-group seeking, being similar to and part of peer group Public commitment: telling family about decision to get circumcised Use small commitments	11	Y and Z are telling X that he needs to get circumcised but he is refusing. What could they say to make him change his mind? A. His parents say, "Don't you want to be like your friends? Do you want to the only one different from the others?" B. His mother says, "I have already told all your cousins that you are a brave boy who has decided to get circumcised, come on you can do this!" C. His parent…	Give me an example of something that has happened in the past, to you or someone you know, that prompted you to choose this option. Tell me about a time when something similar prompted you to do something that you earlier did not want to. Which of these would prompt you to get circumcised? Tell me about the last time your parents convinced you to do something that you did not want to do. Tell me …
ANTICIPATED FEAR + PAIN Fear of anticipated pain post procedure	Identify how EA can be reassured of manageability of post procedure pain	Increase in self-efficacy of EA by parents by communicating his prior mastery and their belief in his abilities Peer support in managing pain: peers getting circumcised together providing emotional support Provide sense of control: Pain is for a limited period and painkillers are prescribed	12	X is worried about having a lot of pain after the procedure. Which of the following will make him feel better? A. "You are so brave when you get hurt while playing football. This pain will be similar and you will easily manage it." B. "Your best friend will also be getting circumcised on the same day. You'll have each other for support." C. "The pain will only be for a short time, it'll go away q…	Tell me about a time when you did something even though you were scared of how painful it would be. What motivated you to do so? Who should be saying the above options for you to believe it and feel better? Tell me about the last time when this person has made you feel better. Tell me about the last time you had a wound, how did you take care of it. Tell me about the last time you were in pain an…
ANTICIPATED SHAME Anticipated shame in interacting with mother during healing phase	Reduce/eliminate feelings of shame in interacting with mothers during healing process	Assure provision for building EA's coping ability Assistance from health system in identifying a man who can support wound care Identifying a third person whose support would be acceptable to both EA and mother	14	X feels he is not a child anymore and can't take his mother's help to take care of his private parts. Which of the following would make X feel better about circumcision wound care? A. X's best friend says, "The healthcare provider will show you how to take care of the wound and you will easily be able to do it yourself." B. Community mobilizer says, "We'll help you and your mother find someone yo…	Give me an example of something that has happened in the past, to you or someone you know, that prompted you to choose this option. Tell me about the last time you thought you would feel embarassed around your mother but you were not. What had helped you? Tell me about the last time you needed to talk to someone about your private parts, whom did you speak to and how? A Tell me about a time when …
ANTICIPATED SHAME Anticipated shame while healing	Identify the change in external standards that would assist adolescents to avoid feelings of shame	Leverage empathy and support from peers In-group seeking: Opportunity to become like other healthy boys in the community Establish EAMC as an activity done by all at a specific age	13	X is telling his mother and father that he can't get circumcised, "everyone will make fun of me." Which of the following said by his parents would help X change his mind? A. His parents say, "When your best friend was circumcised, none of you made fun of him. You all took care of him and went to play with him. Everyone will do the same for you." B. His mother says, "Once you get circumcised, you'…	Give me an example of something that has happened in the past, to you or someone you know, that prompted you to choose this option. Tell me about the last time you were avoiding something because you felt it would be embarassing but finally did it. What made you change your mind? Give me an example of a time when you were worried you'd be made fun of and your parents helped you. A Tell me about t…
LOW COPING POTENTIAL Inability to build relevance and manage perceived implications for adolescents	Identify approach for parents to manage EA's fears around circumcision	Address feelings of fear and create a plan to overcome it Communicate support and presence of parents during the surgery Increase self efficacy through social modeling: your siblings and peers were able to manage the pain, you will too	15	X is worried about circumcision. Y and Z are trying to help him get over his fears. Which of the following will they say? A. If you tell me what you are worried about, we can discuss it and help you feel better. B. "Don't worry! We'll come to the clinic with you and be with you the entire time." C. "Your friends and elders brothers have also been circumcised, there is nothing to be worried about.…	Give me an example of something that has happened in the past, to you or someone you know, that prompted you to choose this option. Tell me about the last time you were worried about doing something and your parents helped you to get over your fears and do it. A Tell me about the last time you felt less worried about doing something after discussing it and finding ways to manage it. Tell me about…
ACTIVELY ALIGNING (A-P+) - PARENTS
LOW COPING POTENTIAL Inability to build relevance and manage perceived implications for adolescents	Identify narrative used by parents that would convince EA to build commitment to get circumcised	Leverage in-group seeking, being similar to and part of peer group Public commitment: telling family about decision to get circumcised Use small commitments	17	Y and Z are talking about what to say to their son so that he agrees to get circumcised. Which of the following will they decide on? A. His parents say, "Don't you want to be like your friends? Do you want to the only one different from the others?" B. Z can say, "I have already told all your cousins that you are a brave boy who has decided to get circumcised, come on you can do this!" C. Y and Z…	Give me an example of other ways in which you have managed to convince your son to do something. Give me an example of another decision related to your son that your partner and you made together. Give me an example of a decision related to your son which only either you or your partner made. What led to the difference in who was making the decision? Tell me about a time you convinced your son to…
LOW COPING POTENTIAL Inability to build relevance and manage perceived implications for adolescents	Identify approach for parents to manage EA's fears around circumcision	Address feelings of fear and create a plan to overcome it Communicate support and presence of parents during the surgery Communicate other's positive experience: Your siblings and peers were able to manage the pain, you will too	16	X is worried about circumcision. Y and Z are trying to help him get over his fears. Which of the following will they say? A. If you tell me what you are worried about, we can discuss it and help you feel better. B. "Don't worry! We'll come to the clinic with you and be with you the entire time." C. "Your friends and elders brothers have also been circumcised, there is nothing to be worried about.…	Give me an example of something that has happened in the past, to you or someone you know, that prompted you to choose this option. Tell me about the last time your son told you he was scared and you comforted him. How did you feel about it? Did you feel the need for any other support? A Tell me about the last time you helped your son feel less worried about doing something by discussing it and f…
LOW COPING POTENTIAL Inability to build relevance and manage perceived implications for adolescents	Identify suitable strategies for parents to continue to build relevance and manage adolescent's perceived implications	Opportunity to learn alternative strategy for convincing son Seeking EA's friend assistance to convince him Instill urgency: do it before he's out on his own / before he starts having sex	20	Every time Y and Z told their son to get circumcised he would make excuses and say no. So they stopped telling him. Which of the following will make them try again? A. "My nephew was also saying no but he recently got circumcised. You can talk to my brother about how he managed to get his son to agree. B. "Why don't you ask his circumcised friend to convince him?" C. "Even young boys are getting …	Give me an example of something that has happened in the past, to you or someone you know, that prompted you to choose this option. Tell me about another time when you were close to giving up but finally managed to get your son to perform a task. Who should be communicating these options for greatest impact? Tell me about what happened the last time they said something similar. A Give me an examp…
ANTICIPATED LOSS Inability to perform daily activities	Identify approach used by parents to manage EA's concerns of inability to perform daily activities	Providing certainty of normalcy by communicating a day-wise plan for return to normal Providing a sense of control - helping him schedule a time when there is a natural break in activities and communicating that activities don't completely change Provide temporal certainty by communicating the limited time period of change	18	Y and Z are unable to comfort X who is worried that he won't be able to play or walk and sleep properly. Which suggestion from counsellors may help them comfort X? A. "Tell him what each day will be like. On the first day, he'll have medicine and easily fall asleep. On the second day, he'll be able to read in bed and in a week he will be able to start playing football." B. "Tell him that he can c…	Give me an example of something that has happened in the past, to you or someone you know, that prompted you to choose this option. Tell me about a time when you have taken advice regarding your son's care from a health provider or counsellor. What motivated you to do so? Give me an example of another time when you received support in managing your son's worries. How did you receive this support?…
LOW COPING POTENTIAL Inability to manage wound care	Enable parents to build confidence among EA regarding post procedure care and healing	Communication of existence of external support to assist EA if necessary Increase self efficacy: demonstration of competence of individuals similar to EA and communication by a trusted individual that EA has the capabilities Reassurance of fathers' presence and support	19	X is worried that he will not be able to take care of himself after the procedure. What could Y and Z say to make him feel better? A. "You are not alone in this! We can ask the peers champions from youth spaces to help you take care of the wound. They have gone through the same and are well trained." B. "Even your uncle believes that you are grown up now and will easily be able to take care of yo…	Give me an example of something that has happened in the past, to you or someone you know, that prompted you to choose this option. Give me an example of how you have supported your son manage wound care or any illness in the past. A Tell me about the last time your parents asked someone in the community to help you. B Tell me about the last time you felt you could do something because someone cl…
ACTIVELY ALIGNING (A+P-) - ADOLESCENTS
LOW COPING POTENTIAL Inability to get consent	Build coping to initiate conversation with parents to seek consent for EAMC	Reassurance from peers of no negative implications on having conversation Practical lessons from peers on how to initiate conversation Learning about external starting point for conversation	21	X is worried about talking to his parents to allow him to go for medical circumcision. What could his friends say to make him feel like he can talk to them? A. "I was also worried but I was not whipped. They listened to me and asked me how I know and why I want to. Then they said yes." B. "Let's practice, I'll act like your father and mother. We'll practice till you feel more sure about it." C. "…	Give me an example of something that has happened in the past, to you or someone you know, that prompted you to choose this option. Tell me about another time when you were finding it difficult to talk to your parents. How did you finally manage? A Tell me about the last time you spoke to your parents because your friends told you that they had not been scolded or whipped for talking about it. Te…
LOW COPING POTENTIAL Inability to get consent	To identify narratives that EA could use to convince parents to give consent for circumcision	Communicate peer norms as reason Communicate through authority, reference authority as source of interest Communicate clear reasoning and consideration of consequences of decision as well as ability to manage them	25	X is holding a consent form and looking at his father and mother sitting at the table and eating. X wonders what he could say so that they agree? A. "All my friends are getting circumcised so I want to as well." B. "Today, our teacher explained to us what circumcision is and told all of us to go for it. He asked to get your signature." C. "I don't want to have itchiness, I want to get circumcised…	Give me an example of something that has happened in the past, to you or someone you know, that prompted you to choose this option. Tell me about the last time you had to get permission, how did you do it? A Tell me about a time when you told your father or/and mother you wanted to do something because your friends were and they allowed you. Tell me about a time when you got permission from your …
ANTICIPATED LOSS Inability to perform everyday activities	Build reassurance to manage inability to perform daily activities	Providing certainty of normalcy by communicating a day-wise plan for return to normal Provide a sense of control: helping him schedule a time when there is a natural break in activities and communicating that activities don't completely change Provide temporal certainty by communicating the limited time period of change	22	X is worried that he won't be able to go about his day as always, won't be able to play or walk and sleep properly. Which of the following would comfort him? A. "Let me tell you what each day will be like. On the first day, you'll have medicine and easily fall asleep. On the second day, you'll be able to read in bed and in a week he you will be able to start playing football." B. "You can choose …	Give me an example of something that has happened in the past, to you or someone you know, that prompted you to choose this option. Tell me about another time when you had to be resting for a few days and how you spent your time then. Tell me about how you managed the change of not going to school or out for work due to COVID-19. Give me an example of parents you know who were worried that their …
ANTICIPATED SHAME Anticipated shame while healing	Identify the change in external standards that would assist adolescents to avoid feelings of shame and strengthen decision to get circumcised	Model social norms of pride around EAMC Establish EAMC as an activity done by all at a specific age Change the standard being used to assess the situation	24	X does not want to be seen walking differently or wearing a chitenge, he feels he will be made fun of. Which of the following may help him overcome this feeling? A. His best friend tells him, “When I went out wearing the chitenge, all the neighbors would tell me they were proud of me for protecting myself and the community from HIV.” B. His elder brother shows him his old chitenge and tells him, …	Give me an example of something that has happened in the past, to you or someone you know, that prompted you to choose this option. Tell me about the last time you felt shameful about something but still did it to take care of your health. Tell me about the last time you were uncomfortable to talk about your private parts with your father or mother. How did you manage? A Talk to me about a time w…
LOW COPING POTENTIAL Perceived agency and maturity of adolescent to give consent	Considerations around EA's maturity and ability to consent	Ability to take responsibility and manage setbacks Ability to anticipate future self Demonstration of agency in decision making	23	Circumcision is being discussed in the family. However, X, Y and Z are unsure if X is old enough (mature) to take part in this decision. Which of the following would show that he is old enough (mature)? A. X has learnt how to take care of himself and knows that if there is any problem, he can get help from the health providers. B. X feels that getting circumcised is his first step towards becomin…	Give me an example of something that has happened in the past, to you or someone you know, that prompted you to choose this option. Tell me about a time when you felt like you were not a child anymore and could make your own decisions. Tell me about a time when you played a big part in making an important decision about: - your life - your health Tell me about a time when your parents praised you…
ACTIVELY ALIGNING (A+P-) - PARENTS
ANTICIPATED LOSS Loss of social stance and identity	To identify narratives EA might adopt to enable parents to take up EAMC despite unfavourable norms	Testimonials communicating pride of parents who got their sons circumcised Communicate approval from religious leaders for parents who got their son circumcised and fulfilled their social responsibility Social proof: Stories of other parents who take up EAMC despite unfavourable norms to ensure EA's healthy future	27	Y and Z are worried about what others in the community would say if they got X circumcised. Which of the following could X say to them to convince them that it is okay to get him circumcised? A. X says, "When I went to see James today, his parents asked me if I was also going to get circumcised. They said they are proud of James for taking care of his own health." B. X says, "Bob's circumcision w…	Give me an example of something that has happened in the past, to you or someone you know, that prompted you to choose this option. Tell me about a time when your son convinced you to do something you thought the community would disapprove of. A Tell me about a time when you decided to do something because your sons' friends' parents had done it. Tell me about a time when seeing someone feel prou…
LOW COPING POTENTIAL Inability to get consent	Measure goal conduciveness of EA approaches to convince parents on circumcision	Communicate peer norms as reason Communicate through authority or reference authority as source of interest Communicate clear reasoning and consideration of consequences of decision as well as ability to manage them	26	X is holding a consent form and looking at his father and mother sitting at the table and eating. X wonders what he could say so that they agree? A. "All my friends are getting circumcised so I want to as well." B. "Today, our teacher explained to us what circumcision is and told all of us to go for it. He asked to get your signature." C. "I don't want to have itchiness, I want to get circumcised…	Give me an example of something that has happened in the past, to you or someone you know, that prompted you to choose this option. Tell me about how your son has successfully taken permission from you in the past. Tell me about a time when you did not allow him to do something. What were the reasons for doing so? Tell me about someone who allowed their son to get circumcised when the son talked …
ANTICIPATED SHAME Anticipated shame in interacting with mother during healing phase	Enable mothers to support adolescents during the healing process	Communication on circumcision and wound care by position of authority to EA and mother together Emotional support from community of mothers of circumcised adolescents Identifying a third person whose support would be acceptable to both EA and mother	31	Z sees the circumcision consent form on X's desk, she knows he wants to get circumcised. But Z feels she won't be able to help him take care of himself after the procedure. Which of the following may help her feel she can? A. The clinic health provider tells X and Z together, "The wound is very minor. Let me tell you how to take care of it so you can give the message to his father." B. Z's neighb…	Give me an example of something that has happened in the past, to you or someone you know, that prompted you to choose this option. Tell me about the last time you got support to take care of your son. How did it come about? Tell me about the last time you could not help your son, how did you feel about it and what did you do? A Give me an example of a time when someone has explained something to…
LOW COPING POTENTIAL Inability to manage wound care	Build confidence among parents around EA's ability to manage wound care	Testimonials of parents of similarly aged adolescents stating their sons managed wound care by themselves Communication of existence of external support to assist EA if necessary Easy instructions for wound care supplied by health system	29	Y and Z are not sure if their son will be able to care for the wound after the procedure. Which of the following would make Y and Z feel confident that X can take care of himself? A. Y's friend telling them, "My 13 year old managed wound care after procedure all by himself, not much needs to be done and they can easily manage." B. Community health worker telling them, "Peers from the Youth Spaces…	Give me an example of a time your concerns around your son's health were managed in a similar manner, i.e. through your friends experiences/support from the community/clear instructions from health system. Tell me how this would address or not address any other concerns you have regarding the healing phase. Tell me about the last time you made a decision which you were initially hesitating to due…
LACK OF BENEFIT RELEVANCE Avoidance of conversations around topics related to sexual health	Identify communication that would manage the concern that conversations around MC would imply encouraging sexual interactions	Circumcision does not only protect from sexually transmitted diseases, has many other benefits Sexual debut will occur eventually, provide protection in advance Reminder to have faith in their upbringing	30	Y and Z are worried that if they allow circumcision, their son will start interacting with girls. Which of the following would help them realize that this would not happen? A. Community health worker tells them, "Circumcision in not only for those sexually active. It has many other benefits such as cleanliness, decreased risk of penile cancer and prevention of urinary tract infections." B. Commun…	Give me an example of something that has happened in the past, to you or someone you know, that prompted you to choose this option. Tell me about what you do to ensure your son does not interact with girls. Tell me about a time when you spoke to your son about something despite being worried that he will misinterpret it. A Tell me about a time when you managed to resist thinking about potential n…
LOW COPING POTENTIAL Perceived agency and maturity of adolescent to give consent	Considerations around EA's maturity and ability to consent	Ability to take responsibility and manage setbacks Ability to anticipate future self Demonstration of agency in decision making	28	X is worried about circumcision. Y and Z are trying to help him get over his fears. Which of the following will they say? A. If you tell me what you are worried about, we can discuss it and help you feel better. B. "Don't worry! We'll come to the clinic with you and be with you the entire time." C. "Your friends and elders brothers have also been circumcised, there is nothing to be worried about.…	Give me an example of something that has happened in the past, to you or someone you know, that prompted you to choose this option. Tell me about a time when you felt like your son was not a child anymore and could make his own decisions. Tell me about a time when your son played a big part in making an important decision about: - his life - his health Give me an example of a time when you felt y…
ANTICIPATING - ADOLESCENTS
ANTICIPATED FEAR + PAIN Heightened state of fear	Identify ways to prevent flight response	Distance EA from trigger of fear, those undergoing surgeries or just completed surgery Provide a perception of control through placebo effect - give pre-procedure steps to be followed such as sleep well, eat a good meal Provide opportunities to concretize the abstract concerns and articulate a clear problem to be addressed	35	Every time X decides to go for circumcision, he gets scared and does not do it. Which of the following would reduce his fears? A. He does not hear anyone getting circumcised or crying in pain. He also does not see circumcised boys walking differently as they go home from the clinic. B. He is asked to have a good meal and sleep well to prepare for and be ready for the procedure the next day. C. Be…	"Give me an example of something that has happened in the past, to you or someone you know, that prompted you to choose this option. Tell me about a time when you managed to do something you wanted to even though you were scared. Tell me about a time when you got over a fear of yours. How did you do it, did you get any help?" A "Do you know anyone who felt less scared because he couldn't hear or …
LOW COPING POTENTIAL Inability to assist adolescents to manage fears	Identify suitable approach for parents to support EA in managing fears and other barriers to procedure	Increase self-efficacy by communicating belief in his abilities Reduce uncertainty: Provide a breakdown of steps and experiences through a guided tour prior to procedure Make EAMC a public commitment to convert the trade-off into one of losses, loss of status vs. perceived loss due to surgery	33	X is afraid to get the procedure. What could his parents do before the day of the procedure to help him get over his fears? A. They tell him, "You are a brave boy. You may be a little scared now but we are sure you will get over it and get circumcised as we decided." B. His parents take him to the clinic, they show him where he will wait for his turn, where the counselling will happen, then the p…	"Give me an example of something that has happened in the past, to you or someone you know, that prompted you to choose this option. Tell me about a time when your parents helped you get over your fears. Is there anyone else who has helped you, tell me about such a time." A "Tell me about a time when yoou felt you could do a scary task because your parents believed you could. Tell me about a time…
ANTICIPATED LOSS Anticipated loss of functionality of penis	Reassurance that there is no negative impact on functionality of the penis	Communicate with specificity on no change in functioning of penis and communicate widespread prevalence Meeting circumcised men who have continued to live a normal and healthy life. Communicate only a small possibility of loss but presence of large gain	34	X is worried about something going wrong with his penis. Which of the following may comfort him a bit? A. Healthcare provider says, "Only your foreskin will be removed. The size or shape of your penis will not change, you will urinate in the same way and continue to get erections too. The procedure is done every month for hundreds of men in the community." B. X is introduced to a group of circumc…	"Give me an example of something that has happened in the past, to you or someone you know, that prompted you to choose this option. Tell me about the last time your worries about something going wrong or losing something were reduced and you were comforted." A "Tell me about the last time you felt better about doing something once your worst fears were indicated as false. Tell me about the last …
ANTICIPATED FEAR + PAIN Heightened state of fear	Build coping to manage the pain during the healing phase	Being asked to avoid trigger events that may cause pain Find emotional support to endure pain, peers getting circumcised together Enhance sense of control and ability to manage pain: drink plenty of water so you urinate regularly.	36	X is worried about the pain that he will have to bear after the procedure. Which of the following may make him feel better about managing the pain? A. X's friend tells him, "I avoided spending time with my girlfriend, watching or thinking about anything that would cause an erection. I would keep myself busy watching football." B. X's friend says, "I'll also get circumcised with you. We'll help ea…	"Give me an example of something that has happened in the past, to you or someone you know, that prompted you to choose this option. Tell me about the last time when you were in pain but managed to deal with it. Who and what helped you to manage the pain?" A "Do you know anyone who did this or something similar? Tell me what he did and what he told you about it. Give me an example of a time when …
LACK OF BENEFIT RELEVANCE Improved perception by women, community perceptions, social status	Identify the benefit relevance that would enable adolescents to overcome feelings of shame	Being more desirable by a woman Indicates being a responsible man of the community Positive social evaluation by peers on getting circumcised	32	X had decided to get circumcised. But after that he's had time to think and speak to others and now he feels it will be embarassing. Which of the following might make him not doubt his decision and go for the procedure? A. He overhears his elder brother speaking to his friends, "I have become more popular with girls after I got circumcised." B. He hears his parents and neighbors talking about one…	"Give me an example of something that has happened in the past, to you or someone you know, that prompted you to choose this option. Tell me about a time when you were able to ignore others nagative opinions of your decision and stick to it. Tell me about a time when you stopped doubting your decision and did what you had first decided." A "Tell me about a time when you did something because you …
ANTICIPATING - PARENTS
ANTICIPATED LOSS Loss of grandchildren	Eliminate perceived risks of long lasting losses	Replace vivid imagery of adverse events/surgery with vivid imagery of successful MC and recovery For EAs age group, healthcare providers in your area are extremely capable and do sufficient follow up checks to ensure healing Clearly establish that there is no causal link between EAMC and death or impotency	40	Although Y and Z understand the benefits of circumcision, they are afraid of anything that may go wrong as a result of the procedure. Which of the following would comfort them? A. Hundreds of boys like X in your community have been happy to have gotten circumcised and continue to live a healthy life even today. B. Well-trained health care providers perform circumcision and do follow-up checks to …	"Give me an example of something that has happened in the past, to you or someone you know, that prompted you to choose this option. Tell me about the last time your worries about something going wrong or losing something were reduced and you were comforted." A Tell me about the last time you felt less afraid of something going wrong after hearing that it had gone well for most people. B Tell me …
LACK OF BENEFIT RELEVANCE Competing goals	Increase the sense of urgency for parents to get their son circumcised	Indicate immediate and increasing loss, everyday that MC is delayed, your son continues to lose protection that he could have had long back Communicate that circumcision is most easily planned and managed when EAMC is done at an early age Regret among men for parents not getting them circumcised when they were younger	39	Y and Z decided to get X circumcised days ago. But they have so many other things to take care of that they haven't taken X for the procedure yet. What might someone say to make them act quickly? A. Every day your son is losing the protection he deserves, take him for circumcision today! B. As your son grows older, it'll become more difficult for him to make the time to get circumcised. It's easi…	"Give me an example of something that has happened in the past, to you or someone you know, that prompted you to choose this option. Give me an example of a time that you felt a task related to your son was urgent and you focussed on it before everything else." A Tell me about a time when you left other work to do something for your son so that he doesn't lose out. B Give me an example of somethi…
LACK OF BENEFIT RELEVANCE Adolescent is believed to not be involved with girls	Communicate urgency by highlighting the upcoming sexual debut	Communication that it is normative as well as appropriate to be circumcised at this age Getting circumcised is a step towards becoming a responsible man Bringing the time of sexual debut temporally closer than currently perceived	41	Y and Z have been delaying X's circumcision. Which of the following would make them worry about having delayed it and act immediately? A. Everyone in the community knows that your son is at the right age for getting medically circumcised. You can not let this time go by. B. Your son is growing up, by getting him circumcised you are helping him become a responsible man of our community." C. Your s…	"Give me an example of something that has happened in the past, to you or someone you know, that prompted you to choose this option. Tell me about a time when despite being busy with other tasks, you prioritized your son's health. Tell me about the last time you realized you should not have delayed a task. What led to this realization?" A "Give me an example of something you did for your son at a…
LOW COPING POTENTIAL Inability to assist adolescents manage fears	Identify suitable approach for parents to support EA in managing fears and other barriers to procedure	Increasing self-efficacy by communicating belief in his abilities Reduce uncertainty: Provide a breakdown of steps and experiences through a guided tour prior to procedure Make EAMC a public commitment to convert the trade-off into one of losses, loss of status vs. perceived loss due to surgery	37	X keeps running away from the clinic. Y and Z's friends suggest them to talk to X. Which of the following would help Y and Z help X overcome his fears? A. K suggests telling X, "You are a brave boy. You may be a little scared now but we are sure you will get over it and get circumcised as we decided." B. L suggests Y and Z to take X to the clinic to show him where he will wait for his turn, where…	"Give me an example of something that has happened in the past, to you or someone you know, that prompted you to choose this option. Tell me about the last time your son was afraid to do something and how you finally managed to help him get over his fears. Tell me about the last time you got help from other parents for something to do with your son." A "Tell me about a time when you helped your s…
LACK OF BENEFIT RELEVANCE Competing Goals	Identify the approach that would heighten the benefit relevance and enable prioritization of EAMC over other activities	Expectations of religious leaders Offer of help from someone in case parents have other work Being reminded of original reason for deciding to get son circumcised and given an opportunity to plan for a convenient time	38	Y and Z had fixed tomorrow's date for X's circumcision. But there is other important work so they are thinking of delaying it for another time. Which of the following would make sure they get X circumcised? A. They meet the pastor from the church who asks, "Isn't X getting circumcised tomorrow? I am proud of you for not delaying it and getting him circumcised at the right time." B. While talking …	"Give me an example of something that has happened in the past, to you or someone you know, that prompted you to choose this option. Tell me about a time when you did not change your mind about doing something for your son's health because you remembered why it was important." A "Do you know anyone who did this or something similar? Tell me about what they did and what they told you about it. How…
NOT ADVOCATING - ADOLESCENTS
LACK OF BENEFIT RELEVANCE Protect peers, in-group seeking (seeking to be similar to and part of peer group)	Build intent to promote EAMC through leveraging normative standards	Self-image: As a true friend, it is my responsibility to encourage my friend to take the right decision Social proof: 4/5 EA of your age are now supporting the cause of circumcision In-group: My friend's good health is as important to me as my own good health	42	X is with a group of boys A, B and C who are discussing why they encourage others to get circumcised. Who's reason would make X think about telling other boys to get circumcised? - A says, "As a best friend, it is my responsibility to encourage my friend to make the right decision." - B says, "Don't you know, out of 5 of boys of our age, 4 of them are champions of medical circumcision?" - C says,…	"Give me an example of something that has happened in the past, to you or someone you know, that prompted you to choose this option. Tell me about a time when you started to do something that you were unsure of in the beginning. How did you change your mind?" A "Give me an example of a time when you encouraged a friend to make a right decision because you felt it was your responsibilty to help hi…
LOW COPING POTENTIAL Lack of appropriate platforms and methods of promoting MC	Enable circumcised EA to build goal congruence for peers to get circumcised	Clinic provides communication material to share with friends Learning from peer champions and by advocating with other experienced boys A platform provided by church to EA to encourage and support others for circumcision by sharing their experiences	43	X recently got circumcised and believes other boys should go for it too but he doesn't know how to talk to them. Which of the following would help X? A. On his last follow-up visit at the clinic, he is given flyers and asked to distribute them among his friends. B. Peer champions from the youth spaces introduce him to and give him a chance to join other boys who are talking to the boys in the com…	"Give me an example of something that has happened in the past, to you or someone you know, that prompted you to choose this option. Tell me about the last time you didn't know how to talk to your friend and convince him to do the right thing." A "Tell me about the last time you shared information from the clinic or school or any other institution with your friends. Tell me about the last time yo…
LOW COPING POTENTIAL Lack of appropriate platforms and methods of promoting MC	Enable circumcised EA to support other adolescents	Join a one on one buddy program: circumcised EA support other adolescents to get circumcised (decision to procedure) Join a group where to share circumcision experiences with others Learn to help his friends get circumcised	45	On his last follow-up visit to the clinic, X is being asked to help other boys in the community who are planning to get circumcised. Which of the following would he say yes to? A. X is asked to join a program where he would be a friend to a boy they introduce him to. He would help the boy with everything, from deciding to get circumcised to going for the procedure. B. X is asked to join a group w…	"Give me an example of something that has happened in the past, to you or someone you know, that prompted you to choose this option. Do you know anyone who has done something similar? Tell me what they did and what they told you about it. How would it be different if it had been you?" A Tell me about a time when you helped someone make a decision and then do what they had decided to do. B "Do you…
ANTICIPATED SHAME Anticipated shame when telling others	Enable EA to overcome shame in disclosure of their circumcision status	Associate circumcision to becoming a man Reinstate the feeling of pride and leverage it to encourage others for circumcision Provide control on selection of individuals spoken to	46	X is a boy who has been circumcised but he hides this from all his friends. Which among the following would make him change his mind and talk to his friends about circumcision? A. "After getting circumcised, you are not a boy anymore, you have become a man. This is not something to hide from your friends." B. "Being circumcised is something to be proud of, why would you hide this from your friend…	"Give me an example of something that has happened in the past, to you or someone you know, that prompted you to choose this option. Tell me about the last time you felt shameful about something but still did it to help others to make better decisions. Give me an example of a time when you were hiding something from your friends but later decided to tell them. What made you change your mind? Tell…
LACK OF BENEFIT RELEVANCE Apprehension in advocating due to unaddressed barriers from previous stages	Identify health system steps for continued support after MC and recognition of their act of MC	Appreciation for taking care of self and community Communicate compassion and provide opportunity to seek help in the future. Being asked for feedback on experience and any concerns addressed	44	X is going to the clinic for his last follow-up visit after the circumcision procedure. Which of the following would make him feel good about his decision and experience of being circumcised? A. The healthcare provider gives him a cerificate that says, "thank you for taking care of yourself and the community." B. The healthcare provider says, "we care about you and want you to always be happy and…	"Give me an example of something that has happened in the past, to you or someone you know, that prompted you to choose this option. Do you know anyone who feels good that he got circumcised? Tell me about what it is that makes you say he feels good about it. How did learning this make you feel? Tell me about a time when you were happy with a decision you made. What made you feel happy about it?"…
NOT ADVOCATING - PARENTS
LACK OF BENEFIT RELEVANCE Protect the community, enhance social status	Build intent to promote EAMC through leveraging normative standards	Build social status: those who share their circumcised status and encourage others are considered to be role models in the community Leverage reciprocity Build relevance for in-group: as a parent in the church group, the health of all the children of the group are important for me	47	Friends of Y and Z are talking about why they tell other parents and boys that they should go for circumcision. Who would Y and Z relate to most and start encouraging others? A. "Everyone in the community looks up to those who encourage others to get circumcised, they are like role models!" B. "On the last follow-up visit, the health provider told me that she hopes we would help others in the com…	"Give me an example of something that has happened in the past, to you or someone you know, that prompted you to choose this option. Tell me about a time when you did something because all the other parents around you were doing it." A "Tell me about a time when you did something because your role model/hero had done it. Tell me about a time when you did something to inspire others." B Tell me ab…
LACK OF BENEFIT RELEVANCE Protect the community	Build intent to promote EAMC through leveraging concern of the HIV epidemic	Demonstrate how epidemics work and that it is their responsibility that the community of circumcised men increases Communicate the benefits of EAMC as protection for one and in turn many, an act that promotes the greater good. Provide social rewards for encouraging EAMC	48	A health provider is speaking to Y and Z. He's happy to hear that X is well and asks them to encourage other boys and their parents to go for circumcision too. Which of the following would convince Y and Z? A. The more number of men who can increase their protection from HIV, the greater the protection for the entire community from HIV. B. "The one getting circumcised is not the only one protecte…	"Give me an example of something that has happened in the past, to you or someone you know, that prompted you to choose this option. Tell me about a time when you spoke to other parents about their son and son's health." A "Do you know anyone who talked about circumcision for this reason? What did they tell you about their motivation? How did that make you feel? Tell me about the last time you di…
LOW COPING POTENTIAL Lack of appropriate platforms and methods of promoting MC	Identify ways to enable circumcised parents to support other families to get circumcised	Being introduced by youth spaces to families where members are not aligned on circumcision Clinic provides communication material to share in the community Church provides platform and encourages circumcised parents to speak to other families	50	Y and Z want to help other boys to get circumcised but they are not sure of how to do so. Which of the following would they find helpful? A. Youth spaces ask them to speak to families where either the boy or the parents are not sure about circumcision and so not going for circumcision. B. On their last follow-up visit at the clinic, they are given flyers and asked to distribute them in the commun…	"Give me an example of something that has happened in the past, to you or someone you know, that prompted you to choose this option. Give me an example of another time when you wanted to help someone but did not know how to. What did you finally do? Tell me about other ways in which parents and boys have been helped to make a decision to get the son circumcised." A "Tell me about a time when you …
ANTICIPATED SHAME Anticipated shame when telling others	Enable parents to overcome shame in disclosure of their sons' circumcision status	Create a norm of telling people that your son has been circumcised, matter of pride Provide control on selection of individuals spoken to Change in norms: norm of the community is to take care of the community as well as yourself	51	Y and Z feel uncomfortable about telling others that their son has been circumcised because they are not sure what others will say. Which of the following may help them feel better? A. At a community gathering, they hear a lot of the fathers and mothers proudly saying, 'yes, I recently got my son circumcised' or 'I am taking my son for circumcision tomorrow'. B. "You can choose who among your fri…	Give me an example of something that has happened in the past, to you or someone you know, that prompted you to choose this option. Tell me about the last time you felt shameful about something but still did it to help others to make better decisions. A "Tell me about a time when you felt better about doing something because others in your community have also done it. Tell me about a time when yo…
LACK OF BENEFIT RELEVANCE Apprehension in advocating due to unaddressed barriers from previous stages	Identify health system steps for continued support after MC and recognition of their act of MC	Appreciation for taking care of son and community Communicate compassion and provide opportunity to seek help in the future. Being asked for feedback on experience and any concerns addressed	49	Y and Z are at the clinic for X's last follow up visit. Which of the following would make them feel good deciding to get X circumcised? A. They received a certificate from the healthcare provider that says, "well done on taking care of your son and the community." B. The healthcare provider told them, "we care about your son, X, and want him to always be happy and healthy. You can come back any t…	"Give me an example of something that has happened in the past, to you or someone you know, that prompted you to choose this option. Do you know anyone who feels good that they got their son circumcised? Tell me about what it is that makes them say they feel good about it. How did learning this make you feel? Tell me about a time when you were happy with a decision you made. What made you feel ha…

## Sheet: 10-17 Results
								NOT INTENDING										ACTIVELY ALIGNING (A-P+)										ACTIVELY ALIGNING (A+P-)											ANTICIPATING										NOT ADVOCATING
								EA					PARENT					EA					PARENT					EA					PARENT						EA					PARENT					EA
							SCENARIO	1	2	3	4	5	6	7	8	9	10	11	12	13	14	15	16	17	18	19	20	21	22	23	24	25	26	27	28	29	30	31	32	33	34	35	36	37	38	39	40	41	42
Location	Respondent type	Age group	Age	Classification into Parentling styles	Journey Stage	Schooling status	Respondent number
Lusaka Province	EA	2021-10-14	13	Authoritative	Not intending	Out of school	R1	B	C	B	B	B
Lusaka Province	EA	2021-10-14	12	Authoritative	Not intending	Out of school	R2	B	A	A	B	B
Lusaka Province	EA	2021-10-14	14	Authoritative	Not intending	In school	R3	C	A	A	C	A
Lusaka Province	EA	2021-10-14	10	Authoritative	Not intending	In school	R4	C	A	A	C	A
Lusaka Province	EA	2021-10-14	14	Authoritative	Not intending	In school	R5	C	B	A	C	B
Lusaka Province	MOTHER	2020-10-14	14	Authoritarian	Actively Aligning A+P-	Out of school	R1																										C	C	A	C	B	B
Lusaka Province	FATHER	2020-10-14	12	Authoritative	Actively Aligning A+P-	In school	R2																										C	C	C	C	B	B
Lusaka Province	FATHER	2020-10-14	14	Authoritative	Actively Aligning A+P-	Out of school	R3																										B	C	A	C	A	B
Lusaka Province	MOTHER	2020-10-14	14	Authoritative	Actively Aligning A+P-	In school	R4																										A	C	A	A	B	B
Lusaka Province	MOTHER	2020-10-14	11	Authoritarian	Actively Aligning A+P-	In school	R5																										C	B	A	C	B	A
Lusaka Province	FATHER	2020-10-14	10	Permissive	Actively Aligning A+P-	In school	R6																										B	A	A	C	A	B
Western Province	EA	2020-10-14	13	Authoritative	Not intending	Out of School	R1	B	A	A	B	A
Western Province	EA	2020-10-14	14	Authoritative	Not intending	Out of School	R2	C	C	C	B	C
Western Province	EA	2020-10-14	10	Authoritative	Not intending	In School	R3	B	C	A	B	A
Western Province	EA	2020-10-14	12	Authoritative	Not intending	In School	R4	A	A	C	C	A
Western Province	EA	2020-10-14	12	Authoritative	Not intending	In School	R5	A	C	A	B	A
Western Province	FATHER	2020-10-14	13	Authoritative	Actively Aligning A+P-	Authoritative	R1																										A	A	A	B	A	B
Western Province	FATHER	2020-10-14	10	Authoritative	Actively Aligning A+P-	Authoritative	R2																										A	B	A	A	A	B
Western Province	MOTHER	2020-10-14	13	Authoritative	Actively Aligning A+P-	Authoritative	R3																										A	A	A	A	B	B
Western Province	MOTHER	2020-10-14	13	Authoritative	Actively Aligning A+P-	Authoritative	R4																										A	A	A	A	A	B
Western Province	MOTHER	2020-10-14	13	Authoritative	Actively Aligning A+P-	Authoritative	R5																										A	A	A	A	A	A
Western Province	FATHER	2020-10-14	14	Authoritative	Actively Aligning A+P-	Authoritative	R6																										-	-	-	-	-	-
Lusaka Province	EA	15-17	16	Authoritative	Actively Aligning A+P-	Out of School	R1																					A	B	A	A	B
Lusaka Province	EA	15-17	16	Authoritarian	Actively Aligning A+P-	Out of School	R2																					A	C	A	A	A
Lusaka Province	EA	15-17	17	Authoritative	Actively Aligning A+P-	In School	R3																					B	A	A	A	A
Lusaka Province	EA	15-17	17	Authoritative	Actively Aligning A+P-	In School	R4																					A	C	A	C	C
Lusaka Province	EA	15-17	15	Authoritative	Actively Aligning A+P-	In School	R5																					C	B	B	A	B
Lusaka Province	FATHER	15-17	15	Authoritative	Not intending	Out of School	R1						C	C	C	C	B
Lusaka Province	MOTHER	15-17	15	Authoritative	Not intending	Out of School	R2						A	C	A	A	B
Lusaka Province	MOTHER	15-17	15	Authoritarian	Not intending	In School	R3						C	C	C	A	C
Lusaka Province	FATHER	15-17	15	Authoritative	Not intending	In School	R4						C	A	B	C	A
Lusaka Province	FATHER	15-17	15	Authoritative	Not intending	In School	R5						C	B	C	A	A
Lusaka Province	MOTHER	15-17	17	Authoritative	Not intending	In School	R6						A	B	A	A	A
Western Province	EA	15-17	16	Authoritative	Actively Aligning A+P-	Out of School	R1																					A	C	B	A	B
Western Province	EA	15-17	16	Authoritative	Actively Aligning A+P-	Out of School	R2																					A	C	A	A	C
Western Province	EA	15-17	15	Authoritarian	Actively Aligning A+P-	In School	R3																					B	B	B	C	B
Western Province	EA	15-17	15	Authoritative	Actively Aligning A+P-	In School	R4																					A	B	B	A	B
Western Province	EA	15-17	16	Authoritative	Actively Aligning A+P-	In School	R5																					B	B	B	A	A
Western Province	MOTHER	15-17	15	Authoritative	Not intending	In School	R1						B	C	A	B	C
Western Province	MOTHER	15-17	16	Authoritative	Not intending	Out of School	R2						A	C	C	B	B
Western Province	FATHER	15-17	16	Authoritative	Not intending	In School	R3						B	A	A	C	C
Western Province	MOTHER	15-17	15	Authoritative	Not intending	In School	R4						B	C	A	A	B
Western Province	FATHER	15-17	15	Authoritative	Not intending	Out of School	R5						A	B	A	B	C
Western Province	FATHER	15-17	16	Authoritative	Not intending	In School	R6						B	C	C	A	C
Lusaka Province	EA	15-17	15	Not applicable	Anticipating	Out of School	R1																																B	C	A	C	C
Lusaka Province	EA	15-17	15	Authoritative	Anticipating	Out of school	R2																																C	A	A	C	A
Lusaka Province	EA	15-17	17	Authoritative	Anticipating	In School	R3																																C	A	A	C	A
Lusaka Province	EA	15-17	17	Authoritative	Anticipating	In School	R4																																B	A	C	A	B
Lusaka Province	EA	15-17	15	Authoritative	Anticipating	In School	R5																																B	A	A	C	B
Lusaka Province	FATHER	15-17	16	Authoritative	Not Advocating	Out of School	R1
Lusaka Province	MOTHER	15-17	15	Authoritative	Not Advocating	Out of School	R2
Lusaka Province	FATHER	15-17	15	Authoritative	Not Advocating	In School	R3
Lusaka Province	MOTHER	15-17	16	Authoritative	Not Advocating	In School	R4
Lusaka Province	FATHER	15-17	15	Authoritative	Not Advocating	In School	R5
Lusaka Province	MOTHER	15-17	15	Authoritative	Not Advocating	In School	R6
Western Province	EA	2021-10-14	13	Authoritative	Actively Aligning A-P+	Out of School	R1											A	B	B	A	A
Western Province	EA	2021-10-14	14	Authoritative	Actively Aligning A-P+	Out of School	R2											C	B	A	A	B
Western Province	EA	2021-10-14	12	Authoritative	Actively Aligning A-P+	In School	R3											C	B	B	A	A
Western Province	EA	2021-10-14	12	Authoritative	Actively Aligning A-P+	In School	R4											A	A	A	A	A
Western Province	EA	2021-10-14	11	Authoritative	Actively Aligning A-P+	In School	R5											A	C	C	A	B
Western Province	MOTHER	2021-10-14	13	Authoritative	Actively Aligning A-P+	Out of School	R1																C	C	A	C	C
Western Province	MOTHER	2021-10-14	11	Authoritative	Actively Aligning A-P+	In School	R2																C	B	A	C	C
Western Province	MOTHER	2021-10-14	14	Authoritative	Actively Aligning A-P+	In School	R3																B	C	A	C	C
Western Province	FATHER	2021-10-14	12	Authoritative	Actively Aligning A-P+	In School	R4																C	A	A	C	C
Western Province	FATHER	2021-10-14	12	Authoritative	Actively Aligning A-P+	In School	R5																A	C	A	C	B
Western Province	FATHER	2021-10-14	14	Authoritative	Actively Aligning A-P+	Out of School	R6																C	C	A	C	B
Lusaka Province	EA	15-17	16	Authoritative	Not intending	Out of School	R1	B	A	B	B	B
Lusaka Province	EA	15-17	15	Authoritative	Not intending	Out of School	R2	C	B	B	B	B
Lusaka Province	EA	15-17	17	Authoritative	Not intending	In School	R3	C	A	A	C	B
Lusaka Province	EA	15-17	16	Authoritative	Not intending	In School	R4	B	A	A	B	A
Lusaka Province	EA	15-17	16	Authoritative	Not intending	In School	R5	B	A	B	B	B
Lusaka Province	MOTHER	15-17	17	Authoritative	Actively Aligning A+P-	Out of School	R1																										C	B	B	C	A	A
Lusaka Province	FATHER	15-17	16	Authoritative	Actively Aligning A+P-	Out of School	R2																										B	C	A	C	B	A
Lusaka Province	MOTHER	15-17	15	Authoritarian	Actively Aligning A+P-	In School	R3																										B	B	A	C	A	C
Lusaka Province	MOTHER	15-17	16	Authoritative	Actively Aligning A+P-	In School	R4																										C	C	A	C	C	C
Lusaka Province	FATHER	15-17	16	Authoritative	Actively Aligning A+P-	In School	R5																										B	B	A	A	A	C
Lusaka Province	FATHER	15-17	17	Authoritative	Actively Aligning A+P-	In School	R6																										B	C	B	C	A	A
Western Province	EA	15-17	17	Authoritative	Not intending	Out of School	R1	C	B	B	C	A
Western Province	EA	15-17	16	Authoritative	Not intending	Out of School	R2	C	A	A	B	B
Western Province	EA	15-17	15	Authoritative	Not intending	In School	R3	B	B	A	B	B
Western Province	EA	15-17	17	Authoritative	Not intending	In School	R4	B	C	A	B	B
Western Province	EA	15-17	16	Authoritative	Not intending	In School	R5	C	C	C	A	B
Western Province	MOTHER	2021-10-14	12	Authoritative	Not intending	Out of School	R1						B	C	C	A	B
Western Province	MOTHER	2021-10-14	13	Authoritative	Not intending	In School	R2						B	C	C	B	B
Western Province	MOTHER	2021-10-14	12	Authoritative	Not intending	In School	R3						B	C	C	A	B
Western Province	FATHER	2021-10-14	13	Authoritative	Not intending	In School	R4						C	A	A	A	B
Western Province	FATHER	2021-10-14	13	Authoritative	Not intending	In School	R5						A	A	C	C	B
Western Province	FATHER	2021-10-14	13	Authoritative	Not intending	Out of School	R6						A	C	A	A	C
Lusaka Province	EA	2021-10-14	14	Authoritative	Not Advocating	Out of School	R1																																										A
Lusaka Province	EA	2021-10-14	12	Authoritative	Not Advocating	Out of School	R2																																										C
Lusaka Province	EA	2021-10-14	12	Authoritative	Not Advocating	In School	R3																																										C
Lusaka Province	EA	2021-10-14	14	Authoritative	Not Advocating	In School	R4																																										C
Lusaka Province	EA	2021-10-14	13	Authoritative	Not Advocating	In School	R5																																										A
Lusaka Province	FATHER	2021-10-14	14	Authoritative	Anticipating	Out of School	R1																																					B	C	A	C	C
Lusaka Province	MOTHER	2021-10-14	10	Authoritative	Anticipating	Out of School	R2																																					A	C	B	C	C
Lusaka Province	FATHER	2021-10-14	12	Authoritative	Anticipating	In School	R3																																					C	B	B	A	B
Lusaka Province	FATHER	2021-10-14	14	Authoritative	Anticipating	In School	R4																																					B	C	C	B	C
Lusaka Province	MOTHER	2021-10-14	11	Authoritative	Anticipating	In School	R5																																					B	C	B	B	C
Lusaka Province	MOTHER	2021-10-14	11	Authoritative	Anticipating	In School	R6																																					B	B	A	A	A
Lusaka Province	EA	15-17	15	Authoritative	Not Advocating	Out of School	R1																																										C
Lusaka Province	EA	15-17	17	Authoritative	Not Advocating	Out of School	R2																																										C
Lusaka Province	EA	15-17	17	Authoritative	Not Advocating	In School	R3																																										A
Lusaka Province	EA	15-17	15	Authoritative	Not Advocating	In School	R4																																										B
Lusaka Province	EA	15-17	17	Authoritative	Not Advocating	In School	R5																																										C
Lusaka Province	FATHER	15-17	16	Authoritarian	Anticipating	Out of School	R1																																					B	B	A	B	C
Lusaka Province	MOTHER	15-17	16	Authoritative	Anticipating	Out of School	R2																																					B	C	A	C	C
Lusaka Province	MOTHER	15-17	15	Authoritative	Anticipating	In School	R3																																					B	B	B	C	C
Lusaka Province	FATHER	15-17	15	Authoritarian	Anticipating	In School	R4																																					A	C	B	B	B
Lusaka Province	FATHER	15-17	17	Authoritative	Anticipating	In School	R5																																					C	B	C	A	C
Lusaka Province	MOTHER	15-17	15	Authoritative	Anticipating	In School	R6																																					B	C	B	C	C
Western Province	EA	10 - 14	13	Authoritative	Not advocating	Out of School	R1																																										A
Western Province	EA	10 - 14	14	Authoritative	Not advocating	Out of School	R2																																										A
Western Province	EA	10 - 14	13	Authoritative	Not advocating	In School	R3																																										A
Western Province	EA	10 - 14	10	Authoritative	Not advocating	In School	R4																																										A
Western Province	EA	10 - 14	12	Authoritative	Not advocating	In School	R5																																										B
Western Province	FATHER	10 - 14	13	Authoritative	Anticipating	In School	R1																																					A	B	B	A	C
Western Province	FATHER	10 - 14	11	Authoritative	Anticipating	In School	R2																																					C	B	B	C	B
Western Province	FATHER	10 - 14	12	Authoritative	Anticipating	Out of School	R3																																					C	B	C	A	A
Western Province	MOTHER	10 - 14	13	Authoritative	Anticipating	In School	R4																																					C	A	B	C	A
Western Province	MOTHER	10 - 14	12	Authoritative	Anticipating	In School	R5																																					B	B	A	B	C
Western Province	MOTHER	10 - 14	12	Authoritative	Anticipating	Out of School	R6																																					C	B	A	B	B
Western Province	EA	15 -17	17	Authoritative	Not advocating	Out of School	R1																																										C
Western Province	EA	15 -17	16	Authoritative	Not advocating	Out of School	R2																																										A
Western Province	EA	15 -17	15	Authoritative	Not advocating	In School	R3																																										A
Western Province	EA	15 -17	16	Authoritative	Not advocating	In School	R4																																										A
Western Province	EA	15 -17	16	Authoritative	Not advocating	In School	R5																																										A
Western Province	FATHER	15 -17	16	Authoritative	Anticipating	In School	R1																																					A	A	C	C	A
Western Province	FATHER	15 -17	16	Authoritative	Anticipating	Out of School	R2																																					B	C	A	C	C
Western Province	FATHER	15 -17	16	Authoritative	Anticipating	In School	R3																																					B	C	B	C	A
Western Province	MOTHER	15 -17	16	Authoritative	Anticipating	Out of School	R4																																					B	B	B	B	C
Western Province	MOTHER	15 -17	15	Authoritative	Anticipating	In School	R5																																					B	A	C	A	A
Western Province	MOTHER	15 -17	16	Authoritative	Anticipating	In School	R6																																					A	B	B	A	A
Lusaka Province	EA	2021-10-14	13	Authoritative	Anticipating	Out of school	R1																																B	A	A	A	A
Lusaka Province	EA	2021-10-14	14	Authoritative	Anticipating	Out of school	R2																																C	A	A	C	C
Lusaka Province	EA	2021-10-14	12	Authoritative	Anticipating	In school	R3																																B	B	A	A	A
Lusaka Province	EA	2021-10-14	12	Authoritative	Anticipating	In school	R4																																C	C	A	A	A
Lusaka Province	EA	2021-10-14	14	Authoritative	Anticipating	In school	R5																																C	A	A	C	C
Lusaka Province	FATHER	2021-10-14	14	Authoritative	Not Advocating	Out of school	R1
Lusaka Province	MOTHER	2021-10-14	12	Authoritarian	Not Advocating	Out of school	R2
Lusaka Province	FATHER	2021-10-14	10	Authoritative	Not Advocating	In school	R3
Lusaka Province	MOTHER	2021-10-14	13	Authoritative	Not Advocating	In school	R4
Lusaka Province	FATHER	2021-10-14	14	Authoritative	Not Advocating	In school	R5
Lusaka Province	MOTHER	2021-10-14	10	Authoritative	Not Advocating	In school	R6
Lusaka Province	EA	2021-10-14	13	Authoritarian	Actively Aligning A+P-	Out of school	R1																					C	A	A	A	B
Lusaka Province	EA	2021-10-14	12	Authoritarian	Actively Aligning A+P-	Out of school	R2																					C	C	A	A	C
Lusaka Province	EA	2021-10-14	12	Authoritative	Actively Aligning A+P-	In school	R3																					A	A	A	A	B
Lusaka Province	EA	2021-10-14	10	Not applicable	Actively Aligning A+P-	In school	R4																					B	C	A	A	B
Lusaka Province	EA	2021-10-14	14	Authoritative	Actively Aligning A+P-	In school	R5																					C	A	C	B	C
Lusaka Province	MOTHER	2021-10-14	12	Authoritarian	Not intending	Out of school	R1						B	C	C	C	B
Lusaka Province	FATHER	2021-10-14	10	Authoritarian	Not intending	Out of school	R2						C	A	C	A	B
Lusaka Province	MOTHER	2021-10-14	10	Authoritative	Not intending	In school	R3						C	C	C	A	A
Lusaka Province	MOTHER	2021-10-14	10	Authoritative	Not intending	In school	R4						C	C	C	C	C
Lusaka Province	FATHER	2021-10-14	12	Authoritative	Not intending	In school	R5						C	C	C	C	C
Lusaka Province	FATHER	2021-10-14	14	Authoritative	Not intending	In school	R6						A	C	C	C	C
Western Province	EA	10 - 14	12	Authoritative	Anticipating	Out of School	R1																																B	A	B	C	C
Western Province	EA	10 - 14	12	Authoritative	Anticipating	Out of School	R2																																A	C	A	A	C
Western Province	EA	10 - 14	10	Authoritative	Anticipating	In School	R3																																C	C	C	A	B
Western Province	EA	10 - 14	13	Authoritative	Anticipating	In School	R4																																C	B	A	C	C
Western Province	EA	10 - 14	14	Authoritative	Anticipating	In School	R5																																C	C	A	C	C
Western Province	MOTHER	15 - 17	16	Authoritative	Not Advocating	In School	R1
Western Province	MOTHER	15 - 17	16	Authoritative	Not Advocating	Out of School	R2
Western Province	MOTHER	15 - 17	16	Authoritative	Not Advocating	In School	R3
Western Province	FATHER	15 - 17	15	Authoritative	Not Advocating	In School	R4
Western Province	FATHER	15 - 17	17	Authoritative	Not Advocating	Out of School	R5
Western Province	FATHER	15 - 17	17	Authoritative	Not Advocating	In School	R6
Western Province	EA	10 - 14	13	Authoritative	Not Intending	Out of School	R1	B	A	B	C	A
Western Province	EA	10 - 14	13	Authoritative	Not Intending	Out of School	R2	C	B	A	C	C
Western Province	EA	10 - 14	10	Authoritative	Not Intending	In School	R3	C	C	B	B	B
Western Province	EA	10 - 14	12	Authoritative	Not Intending	In School	R4	B	A	C	B	C
Western Province	EA	10 - 14	13	Authoritative	Not Intending	In School	R5	C	C	A	B	A
Lusaka Province	EA	15-17	15	Authoritative	Actively Aligning A-P+	Out of school	R1											C	C	C	B	C
Lusaka Province	EA	15-17	17	Authoritative	Actively Aligning A-P+	Out of school	R2											C	C	C	B	C
Lusaka Province	EA	15-17	17	Not applicable	Actively Aligning A-P+	In school	R3											C	B	C	C	A
Lusaka Province	EA	15-17	15	Not applicable	Actively Aligning A-P+	In school	R4											C	C	A	A	A
Lusaka Province	EA	15-17	17	Not applicable	Actively Aligning A-P+	In school	R5											A	A	B	A	A
Lusaka Province	MOTHER	15-17	16	Authoritarian	Actively Aligning A-P+	Out of school	R1																C	C	C	C	C
Lusaka Province	FATHER	15-17	16	Authoritative	Actively Aligning A-P+	Out of school	R2																A	A	A	B	A
Lusaka Province	FATHER	15-17	15	Authoritative	Actively Aligning A-P+	In school	R3																A	C	B	A	A
Lusaka Province	MOTHER	15-17	17	Not applicable	Actively Aligning A-P+	In school	R4																C	C	C	C	C
Lusaka Province	MOTHER	15-17	16	Authoritarian	Actively Aligning A-P+	In school	R5																A	C	A	C	A
Lusaka Province	FATHER	15-17	16	Authoritative	Actively Aligning A-P+	In school	R6																C	C	C	A	C
Lusaka Province	EA	2021-10-14	13	Authoritative	Actively Aligning A-P+	Out of school	R1											A	B	A	A	C
Lusaka Province	EA	2021-10-14	14	Authoritative	Actively Aligning A-P+	Out of school	R2											C	C	A	C	C
Lusaka Province	EA	2021-10-14	13	Authoritative	Actively Aligning A-P+	In school	R3											C	C	A	A	A
Lusaka Province	EA	2021-10-14	14	Authoritative	Actively Aligning A-P+	In school	R4											C	A	A	A	A
Lusaka Province	EA	2021-10-14	14	Authoritative	Actively Aligning A-P+	In school	R5											B	C	A	A	A
Lusaka Province	FATHER	2021-10-14	14	Authoritarian	Actively Aligning A-P+	Out of school	R1																C	C	A	A	B
Lusaka Province	MOTHER	2021-10-14	10	Authoritarian	Actively Aligning A-P+	Out of school	R2																C	C	C	B	A
Lusaka Province	FATHER	2021-10-14	10	Authoritarian	Actively Aligning A-P+	In school	R3																B	C	B	C	C
Lusaka Province	FATHER	2021-10-14	12	Authoritative	Actively Aligning A-P+	In school	R4																A	C	A	C	A
Lusaka Province	MOTHER	2021-10-14	14	Authoritative	Actively Aligning A-P+	In school	R5																A	B	A	C	A
Lusaka Province	MOTHER	2021-10-14	12	Authoritative	Actively Aligning A-P+	In school	R6																C	C	A	A	A
Western Province	EA	15 -17	17	Authoritative	Actively Aligning A-P+	Out of School	R1											C	B	A	B	A
Western Province	EA	15 -17	17	Authoritative	Actively Aligning A-P+	Out of School	R2											C	C	A	B	C
Western Province	EA	15 -17	17	Authoritative	Actively Aligning A-P+	In School	R3											A	A	C	C	C
Western Province	EA	15 -17	16	Authoritative	Actively Aligning A-P+	In School	R4											C	B	B	C	A
Western Province	EA	15 -17	16	Authoritative	Actively Aligning A-P+	In School	R5											C	C	C	A	C
Western Province	MOTHER	15 -17	16	Authoritative	Actively Aligning A-P+	In School	R1																A	C	A	A	C
Western Province	MOTHER	15 -17	15	Authoritative	Actively Aligning A-P+	In School	R2																B	C	A	C	B
Western Province	MOTHER	15 -17	15	Authoritative	Actively Aligning A-P+	Out of School	R3																C	C	A	C	C
Western Province	FATHER	15 -17	16	Authoritative	Actively Aligning A-P+	Out of School	R4																A	C	B	A	A
Western Province	FATHER	15 -17	16	Authoritative	Actively Aligning A-P+	In School	R5																B	A	A	C	A
Western Province	FATHER	15 -17	16	Authoritative	Actively Aligning A-P+	In School	R6																B	A	C	A	B
Western Province	EA	15 -17	16	Authoritative	Anticipating	Out of School	R1																																B	A	C	C	A
Western Province	EA	15 -17	16	Authoritative	Anticipating	Out of School	R2																																C	C	C	C	B
Western Province	EA	15 -17	17	Authoritative	Anticipating	In School	R3																																B	A	A	C	A
Western Province	EA	15 -17	17	Authoritative	Anticipating	In School	R4																																C	A	A	C	C
Western Province	EA	15 -17	17	Authoritative	Anticipating	In School	R5																																C	B	A	C	A
Western Province	FATHER	10 - 14	10	Authoritative	Not Advocating	Out of School	R1
Western Province	FATHER	10 - 14	12	Authoritative	Not Advocating	In School	R2
Western Province	FATHER	10 - 14	11	Authoritative	Not Advocating	In School	R3
Western Province	MOTHER	10 - 14	14	Authoritative	Not Advocating	Out of School	R4
Western Province	MOTHER	10 - 14	12	Authoritative	Not Advocating	In School	R5
Western Province	MOTHER	10 - 14	13	Authoritative	Not Advocating	In School	R6
Western Province	EA	10 - 14	14	Authoritative	Actively Aligning A+P-	Out of School	R1																					A	A	B	A	B
Western Province	EA	10 - 14	13	Authoritative	Actively Aligning A+P-	Out of School	R2																					A	B	A	A	B
Western Province	EA	10 - 14	12	Authoritative	Actively Aligning A+P-	In School	R3																					A	A	A	B	B
Western Province	EA	10 - 14	13	Authoritative	Actively Aligning A+P-	In School	R4																					A	A	A	A	B
Western Province	EA	10 - 14	12	Authoritative	Actively Aligning A+P-	In School	R5																					A	A	A	A	A
Western Province	FATHER	15 -17	15	Authoritative	Actively Aligning A+P-	Out of School	R1																										C	C	C	C	C	C
Western Province	FATHER	15 -17	16	Authoritative	Actively Aligning A+P-	In School	R2																										C	B	B	C	B	B
Western Province	FATHER	15 -17	17	Authoritative	Actively Aligning A+P-	In School	R3																										C	C	A	C	A	A
Western Province	MOTHER	15 -17	15	Authoritative	Actively Aligning A+P-	Out of School	R4																										C	A	C	C	B	C
Western Province	MOTHER	15 -17	16	Authoritative	Actively Aligning A+P-	In School	R5																										C	C	A	B	B	A
Western Province	MOTHER	15 -17	15	Authoritative	Actively Aligning A+P-	In School	R6																										C	B	A	C	A	C
	How many respondents answered A/B/C for each scenario? Which scenario was chosen the most (in green) and the least (in Red)? (-) means that the dummy scenario was not covered with them or the data has not been recorded for some reason.						A	2	12	14	1	10	7	5	8	12	4	6	4	10	12	11	8	4	16	7	9	12	8	13	16	4	6	6	17	6	12	7	1	11	15	6	8	5	3	7	7	7	11
							B	11	5	7	16	12	8	3	1	4	11	1	7	4	4	2	5	2	3	2	5	4	6	6	2	12	6	7	3	2	9	10	8	3	1	0	4	13	12	12	7	4	2
							C	12	8	4	8	3	9	16	15	8	9	13	9	6	4	7	11	18	5	15	10	4	6	1	2	4	11	10	3	15	2	6	11	6	4	14	8	6	9	5	10	13	7
							-	0	0	0	0	0	0	0	0	0	0	0	0	0	0	0	0	0	0	0	0	0	0	0	0	0	1	1	1	1	1	1	0	0	0	0	0	0	0	0	0	0	0
[truncated: 9 more columns]

## Sheet: 18-19 Scenarios
SCENARIO NO.	SCENARIO	DISCUSSION QUESTIONS
NOT INTENDING - ADOLESCENTS
Context	X is a young man of your age from your community. Y and Z are his father and mother. He knows about medical circumcision but does not want to get circumcised. Let’s try and get to understand if these situations may change his mind. Imagine a person you know who reminds you of X, and answer these questions as that person.
1	X was with a group of boys talking about getting circumcised. Who did he relate to the most and consider getting circumcised himself?	Have you been in this situation like X, where you did not want to get circumcised? Tell me about it. Do you know anyone who did not want to get circumcised but then changed his mind? Tell me about it. What made you choose this option? Tell me about a time when you or someone you know went through something like this. Tell me about the last time you decided to do something based on what your frien…
A	Bright said, "My elder brother said women appreciate clean men."	Tell me about the last time when you did something to be appreciated by women more.
B	Obed said, "I am now a responsible man, by getting circumcised I will be protecting my community from the spread of diseases."	Tell me about a time when you did something for your community.
C	Benson said, "Sex is better after circumcision, it lasts longer."	Tell me about a time when you did something to improve your sexual experiences.
3	After meeting his friends who recently got circumcised, X was considering getting circumcised. Who would he have related to the most?	Have you been in this situation like X, where your friends were circumcised but you did not want to go for it? Tell me about it. Do you know anyone whose friends were circumcised but he did not want to go for it? What made him consider it? What made you choose this option? Tell me about a time when you or someone you know went through something like this.
A	Like Daniel, I am the kind of person who wants to be healthy.	Tell me about a time when you made the same decision as your friend because you both are similar.
B	James is glad he got circumcised at the right time. He said it wasn't as painful as they all thought it would be, it was actually quite manageable.	Tell me about the last time you decided to do something your friend had described as a good experience. Tell me about the last time you did something although your friend suggested you shouldn't. What motivated you to do so?
C	Kevin said he got circumcised because he realised most of his friends were already circumcised. He wanted to be like the others.	Tell me about the last time you decided to do something so that you would be popular among your friends. What did your friends say or do after that?
2	X was worried about something going wrong during the circumcision procedure but is now feeling better. Which of the following did he learn that made him feel better?	Have you been in this situation like X, where you were worried about something going wrong during circumcision? Tell me about it. Do you know anyone who was worried about something going wrong during circumcision? How did he manage his worry? What made you choose this option? Tell me about a time when you or someone you know went through something like this. Tell me about the last time you were s…
A	Young men like you have been happy to have gotten circumcised and continue to live a healthy life even today.	Tell me about the last time when your fear of something going wrong was managed when you learnt about the positive experiences of others like you.
B	In your community, well-trained health care providers perform circumcision and do follow-up checks to ensure the penis heals well.	Tell me about the last time when a good health provider helped you manage your fears.
C	Medical circumcision is a common procedure across the world and is only a removal of the foreskin. It will have no impact on your ability to father children.	Tell me about the last time you felt better about doing something after learning that it was a common practice across the world. Tell me about the last time you felt better about doing something once your worst fears were indicated as false.
5	X was worried that he won't be able to go about his day as always. He won't be able to do his chores or work, and walk and sleep properly. What did he hear that comforted him?	Have you been in this situation like X, where you were worried that you won't be able to work, walk or sleep properly? Tell me about it. Do you know anyone who managed his worries about not being able to work, walk or sleep properly? Tell me about it. What made you choose this option? Tell me about a time when you or someone you know went through something like this. Tell me about another time wh…
A	"Let me tell you what each day will be like. On the first day, you'll have medicine and easily fall asleep. After two days, you can begin light work and in two weeks you can do heavy work."	Tell me about a time when you felt you would be able to do a difficult task because you had been told exactly what it would be like.
B	"You can choose a time to get circumcised. A lot of your tasks can continue as usual and you can focus on the ones you can do while sitting."	Tell me about a time you felt less worried about what might happen on realizing that you had control and could plan for it.
C	"It's only for 2 weeks. It'll be over before you know it."	Tell me about a time when learning that the difficulties would be only for a short time helped you feel you could do the activity.
4	X did not want to go for MC because none of the other men in his family had been circumcised. Which of the following made him change his mind?	Have you been in this situation like X, where you did not want to get circumcised because other men in your family are not? Do you know anyone who got circumcised even though none of the other men in his family were circumcised? What made him make this decision? What made you choose this option? Tell me about a time when you or someone you know went through something like this. Tell me about a ti…
A	His friend at church explained to him, "this is a medical decision, it has nothing to do with your position in your family and community."	Tell me about a time when learning that your place in the family and community would not be compromised made you take a decision that is different from the family traditions.
B	Community mobiliser said, "Times are not the same as when your parents were young. There are a lot of diseases now, you need to make the decision that is right today."	Tell me about a time when you made a decision different from your elders because times have now changed.
C	He told himself, "taking one decision differently from my family does not change the fact that I have always followed our ways and traditions and will continue to. I have to do this for my health."	Tell me about a time when you realised that taking one decision or action differently from your family does not mean you don't follow your family's ways.
NOT INTENDING - PARENTS
Context	Y and Z are the father and mother of X, a young man of your son’s age in your community. They talk to and meet other families in the community. Y and Z know about medical circumcision for young men but do not want their son to get circumcised. Let’s try and get to understand if the situations below may change their mind. Imagine a person you know who reminds you of Y or Z, and answer these questi…
6	Y and Z used to think that talking to X about circumcision may give him wrong ideas as he should only be with the girl he marries. What happened that made them consider circumcision?	Have you been in this situation like Y/Z, where you did not talk to your son about circumcision because you thought he should be only with the girl he marries? Do you know anyone who talked to their son about circumcision although they wanted him to not play with any other girls except the one he marries? What made you choose this option? Tell me about a time when you or someone you know went thr…
A	Friends said, "We also don't want our son playing with girls but what if he gets HIV, we'll blame ourselves for not protecting him when we could."	Tell me about someone who was against circumcision but then allowed their son because they were concerned about HIV. Give me an example of a time when you have made a decision that would be helpful for your son in the future. What motivated you to make such a decision?
B	Neighbour said, "David, who is the same age as our sons has gotten HIV. His parents did not know but he used to play with girls."	Tell me about someone who considered circumcision because they realized that adolescents play with girls without their parents knowledge.
C	Community mobiliser said, "Circumcision is similar to getting your son vaccinated to protect him from disease.”	Tell me about the last time you decided that your son should be vaccinated. What motivated you? Tell me about the last time you did something to prevent your son from getting a disease.
9	Y and Z were worried that if something went wrong during circumcision, X would not be able to father children. What had the Community Health Worker said that comforted them?	Have you been in this situation like Y/Z, where you were worried that if your son got circumcised he would not be able to father children? Do you know anyone who was worried about their son not being able to father children but later felt comforted and considered circumcision? What made you choose this option? Tell me about a time when you or someone you know went through something like this.
A	"Circumcision has no effect on being able to father children. However uncircumcised men have greater risk of STIs, penile cancer and HIV."	Tell me about a time when you allowed your son to do something because you focussed on the confirmed benefits and not the possibility of something going wrong.
B	"Bob, Rahul and Zwelanji are men from US, India and Zimbabwe who were circumcised when they were your son's age and today have children."	Tell me about a time when you allowed you son to do something on learning that it is done by men all over the world.
C	"Medical circumcision is only a removal of the foreskin. It will have no impact on your son's ability to father children."	Tell me about a time when you were worried about something bad happening to your son but felt better after learning that it would not happen.
8	Y and Z were worried about what the community would say if their son, X got circumcised. Which of the following made them consider circumcision?	Have you been in this situation like Y/Z, where you were worried about what the community would say if your son was circumcised? Do you know anyone who was worried about what the community would say but still considered circumcision for their son? What made you choose this option? Tell me about a time when you or someone you know went through something like this. Tell me about a time when you all…
A	Friends said, "Our son got circumcised last month, we are proud of ourselves for having taken care of our son's health."	Tell me about a time when your worries about what the community would say regarding your son's actions were managed on hearing other parents were proud of their sons.
B	X's grandfather said, "Circumcision is not just a matter of traditions, it is also done for health and hygiene reasons. Your son's circumcision will have no impact on your position in the community."	Tell me about a time when you changed your mind about something related to your son because you realized his actions would not impact your position in the community.
C	Community health worker said, "Circumcision is a private and personal matter, others in the community will not know unless you tell them.	Tell me about a time when you did not worry about what the community would say about a decision regarding your son because you knew it would remain private.
7	Y and Z did not want X to go for VMMC because none of the other men in the family were circumcised. Which of the following did they hear that made them change their mind?	Have you been in this situation like Y or Z, where you did not want your son to get circumcised because other men in your family are not? Do you know anyone who agreed for their son to get circumcised even though none of the other men in their family were circumcised? What made them make this decision? What made you choose this option? Tell me about a time when you or someone you know went throug…
A	"Circumcision is done to protect self from diseases. My son will continue to be one of us and follow all the traditions of our family and community."	Tell me about a time when you allowed your son to do something because you realised that he would still be like the others in the community and follow all the traditions.
B	"Times are not the same as when we were young. There are a lot of diseases in today's world. I had to make the decision that is right today."	Tell me about a time when you made a decision for your son that was different from what has been practised in your family because times have changed.
C	"I am a parent so I have to make decisions in a way that protect my son's health and future."	Tell me about a time when you did not think about family traditions because you needed to focus on your son's health and/or future.
10	Y and Z were worried that if X went for circumcision, there would be nobody to do his household chores or other work. Which of the following made them feel that this can be managed?	Have you been in this situation like Y/Z, where you were worried that if your son gets circumcised, he won't be able to do his chores or other work? Give me an example of someone you know who allowed their son to get circumcised despite being worried about him not being able to do his chores. What made you choose this option? Tell me about a time when you or someone you know went through somethin…
A	You and your son can select a suitable time for him to get circumcised. You can also plan on how he may use the resting time to do tasks that can be done while sitting.	Tell me about a time when you did not want your son to do something as it would cause you discomfort but then finally agreed because you could plan it to suit you.
B	It's only for 2 weeks, it'll be over before you know it.	Tell me about a time when you were okay with your son doing something because you realised the discomfort would only be for a short duration.
C	The benefits of circumcision for your son's health are far greater than a few days of not being involved in work.	Tell me about a time when you chose to manage some discomfort because it would mean great benefits for your son.
ACTIVELY ALIGNING (A-P+) - ADOLESCENTS
Context	X is a young man of your age from your community. Y and Z are his father and mother. His parents, Y and Z feel it would be good for him to be circumcised but he is unsure about it. Let’s try and get to understand if the situations below may change his mind. Imagine a person you know who reminds you of X, and answer these questions as that person.
11	Y and Z were telling X to get circumcised but he was refusing. What did they say that changed his mind?	Have you been in this situation like X, where your parents were telling you to get circumcised but you were refusing? Do you know anyone who was against circumcision but his parents managed to convince him to get circumcised? What made you choose this option? Tell me about a time when you or someone you know went through something like this. Tell me about the last time your parents convinced you …
A	"Don't you want to be like your friends? Do you want to be the only one different from the others?"	Tell me about a time when you decided to do something because you didn't want to be the odd one in your group of friends.
B	"Everyone admires you for your positive character. As you always do the right thing, everyone expects you to get circumcised as well."	Tell me about a time when you did something because you wanted others to like you. Tell me about a time when you did something because that is what everyone expected from you.
C	"We are not forcing you to get circumcised. Why don't you just talk to the health provider and get to know more about it?"	Give me an example of a time when your parents slowly got you to agree to do something that you did not want to do at first.
12	X was worried about having a lot of pain after the procedure. What did Y and Z say that made him stop worrying?	Have you been in this situation like X, where you were worried about having a lot of pain after the procedure? Do you know anyone who was worried about having a lot of pain after the procedure but later agreed to go for it? What made you choose this option? Tell me about a time when you or someone you know went through something like this. Tell me about a time when you did something even though y…
A	"Your cousin also got circumcised and has healed recently, why don't you discuss your concerns with him."	Tell me about a time when you felt better on being able to speak to someone who had gone through the same experience you were afraid of.
B	"The pain will only be for a short time, it'll go away quickly. And for the time when you feel pain, the healthcare providers will give you pain killers so that you can manage it."	Tell me about a time when you agreed to do something that would be painful because you knew it would only be for a short time and you had ways to reduce the pain.
C	"Younger boys in our neighborhood have been circumcised, being older you will be able to manage the pain much more easily."	Tell me about a time when your concerns about having a lot of pain were addressed on learning that boys younger than you can manage it.
14	X was worried about not being able to take care of the wound after getting circumcised. Which of the following was he comforted by?	Have you been in this situation like X, where you were worried about being able to take care of the wound after circumcision? Do you know anyone who was worried about not being able to take care of the wound but agreed to get circumcised? What made you choose this option? Tell me about a time when you or someone you know went through something like this. Tell me about the last time you had to tak…
A	His parents said, "You always took care of all your wounds by yourself while growing up, wound care for circumcision will be similar and you will have no issues."	Tell me about the last time you gained confidence in doing something on being reminded that you have already done similar things before.
B	Community health worker said, "Clinics in your community tell you how you are likely to feel every day as your wounds heal and give you easy instructions to take care of it."	Tell me about a time when you managed to care for your wounds easily because you were guided by the clinics with easy instructions.
C	His circumcised friend said, "All of us easily took care of ourselves after the procedure, I believe you will be able to as well."	Tell me about a time when you initially thought you would not be able to do something but felt better after learning that your friends had been able to do the task.
13	X had told Y and Z that he can't get circumcised as he would be laughed at. What did Y and Z say that made X change his mind?	Have you been in this situation like X, where you were worried that you would be laughed at if you went for circumcision? Tell me about it. Do you know anyone who was worried about being laughed at but still agreed to get circumcised? What made him agree? What made you choose this option? Tell me about a time when you or someone you know went through something like this. Tell me about the last ti…
A	Y and Z said, "When your best friend was circumcised, none of you made fun of him. You all took care of him, everyone will do the same for you."	Tell me about a time when you felt better about doing something when you were reminded that your friends had not made fun of it in the past.
B	Z said, "Once you get circumcised, you'll also be part of the cool group of healthy boys."	Tell me about the last time you did something to be a part of the cool group. What made you think that was the cool group?
C	Y said, "Getting circumcised is something to be proud of, you are fulfilling your responsibility for the community."	Tell me about the last time you did something you did not want to do because you were told that it is your responsibility for the community. Tell me about the last time you changed your mind and agreed to do something because you were told it was something to be proud of.
15	Y and Z helped X get over his fears around circumcision. What did they say that made him feel better?	Have you been in this situation like X, where you were afraid of getting circumcised? Tell me about it. Do you know anyone who was afraid of getting circumcised and helped by his parents to overcome the fears? Tell me about it. What made you choose this option? Tell me about a time when you or someone you know went through something like this. Tell me about the last time your parents helped you g…
A	"If you tell us what you are worried about, we can discuss it and help you feel better."	Tell me about a time when being able to talk about what was worrying you helped you feel better and find ways to manage it.
B	"You don't need to do this alone, you can ask your friend to come to the clinic with you and support you."	Tell me about a time when you felt less worried about doing something because you knew you could ask your friends for support.
C	"Your friends and elders brothers have also been circumcised, there is nothing to be worried about. You are stronger than them."	Tell me about the last time you believed you could do something because others of your age had been able to do it.
ACTIVELY ALIGNING (A-P+) - PARENTS
Context	Y and Z are the father and mother of X, a young man of your son’s age in your community. They talk to and meet other families in the community. They feel it would be good for their son X to go for circumcision but he is unsure about it. Let’s try and get to understand if these situations may help them convince their son to decide to go for the procedure. Imagine a person you know who reminds you …
16	X was refusing to get circumcised and Y and Z were wondering what to say to their son so he agrees. What did they decide on saying?	Have you been in this situation like Y/Z, where you were trying to convince your son to get circumcised? Do you know anyone who has managed to convince their son to get circumcised? What made you choose this option? Tell me about a time when you or someone you know went through something like this. Give me an example of another decision related to your son that your partner and you made together.…
A	"Don't you want to be like your friends? Do you want to be the only one different from the others?"	Tell me about the last time you convinced your son to do something by saying that he would be the only one different from his friends if he didn't do it.
B	"Everyone admires you for your positive character. As you always do the right thing, everyone expects you to get circumcised as well."	Tell me about the last time that you convinced your son to do something by reminding him that it is what everyone expects from him.
C	"We are not forcing you to get circumcised. Why don't you just talk to the health provider and get to know more about it?"	Tell me about the last time you got your son to do something by making him agree to it step by step or slowly.
19	X was worried about circumcision. Y and Z were trying to help him get over his fears and finally managed. What did they say to him?	Have you been in this situation like Y/Z, where you tried to help your son get over his fears of getting circumcised? Tell me about it. Do you know anyone who managed to help their son get over his fears of getting circumcised and agree to do it? Tell me about it. What made you choose this option? Tell me about a time when you or someone you know went through something like this. Tell me about th…
A	"If you tell us what you are worried about, we can discuss it and help you feel better."	Tell me about the last time you helped your son feel less worried about doing something by discussing it and finding ways to manage it.
B	"You don't need to do this alone, you can ask your friend to come to the clinic with you and support you."	Tell me about the last time you helped your son overcome his fears by reminding him that he did not need to do it by himself, he could get support.
C	"Your friends and elders brothers have also been circumcised, there is nothing to be worried about. You are stronger than them."	Tell me about the last time you helped your son feel less worried by reminding him that if others could do it, so could he.
18	Y and Z had stopped telling their son to get circumcised because he used to make excuses and say no. What did they hear that made them try again?	Have you been in this situation like Y/Z, where you wanted your son to get circumcised but stopped telling him? Tell me about it. Do you know anyone who managed to convince their son who was against circumcision to go for it? Tell me about it. What made you choose this option? Tell me about a time when you or someone you know went through something like this. Tell me about another time when you w…
A	"My nephew was also saying no but he recently got circumcised. You can talk to my brother about how he managed to get his son to agree."	Give me an example of a time when you learnt a new way of convincing your son from another parent.
B	"Why don't you ask his circumcised friend to convince him?"	Tell me about a time you asked your son's friend to convince him to do something.
C	"Even young boys are getting involved with girls these days. You need to make sure your son gets circumcised before he starts playing with girls."	Tell me about the last time you kept trying to convince your son because you were worried about the negative outcomes of taking too long to convince him.
17	Y and Z were unable to comfort X who was worried that he won't be able to do his chores and work, or walk and sleep properly. Which suggestion from the counsellor helped them comfort X?	Have you been in this situation like Y/Z, where you were trying to comfort your son who was worried he won't be able to do his chores and work, or walk and sleep properly? Tell me about it. Do you know anyone who managed to comfort their son who was worried about not being able to do his chores and work, or walk and sleep properly after circumcision? Tell me about it. What made you choose this op…
A	"Tell him what each day will be like. On the first day, he'll have medicine and easily fall asleep. After two days, he can begin light work and in two weeks he can do heavy work."	Tell me about a time when you comforted your son by telling him exactly what would happen and what to expect.
B	"Tell him he can choose a time to get circumcised, a lot of his tasks can continue as usual and he can focus on the ones that can be done while sitting."	Tell me about a time when your son was worried about what might happen and you comforted him by telling him that he could control and plan what would happen.
C	"Tell him it's only for 2 weeks, it'll be over before he knows it."	Tell me about a time when you were able to convince your son by telling him the discomfort would only last for a short duration.
20	Y and Z wanted X to get circumcised but didn't say anything because they felt he was old now and would decide on his own. Which of the following made them advise X regarding MC?	Have you been in this situation like Y and Z where you wanted your son to go for VMMC but were hesitating to talk to him because he is old now? Do you know anyone who spoke to their son about going for VMMC when they were 18-19 years of age? What made them talk to their son and how did it go? What made you choose this option? Tell me about a time when you or someone you know went through somethin…
A	A community mobilizer said, "Whatever his age, as a parent it is your responsibility to guide your son to improve his health."	Tell me about a time when your realised that as a parent you are still responsible for your son even if your son has now grown up.
B	X's uncle said, "You are the elder in the family, why would you hesitate to say anything?"	Tell me about a time when you realised that being a family elder you can talk to your son about anything without hesitating.
C	Y and Z are worried, "What if he gets HIV? All our lives we'll regret thinking that he's old enough to decide and not talking to him about getting circumcised."	Tell me about a time when you realised you must speak to your son because if you didn't you would regret it.
ACTIVELY ALIGNING (A+P-) - ADOLESCENTS
Context	X is a young man of your age from your community. Y and Z are his father and mother. He feels it would be good to get circumcised but his parents are unsure about it. Let’s try and get to understand if these situations may help him convince his parents and make them accept his decision to get circumcised. Imagine a person you know who reminds you of X, and answer these questions as that person.
21	X was worried about talking to his parents about wanting to go for medical circumcision. What did his friends say that made him feel like he can talk to them?	Have you been in this situation like X, where you were worried about talking to your parents about wanting to get circumcised? Do you know anyone who was worried about talking to his parents about circumcision but finally managed to? What made you choose this option? Tell me about a time when you or someone you know went through something like this. Tell me about another time when you were findin…
A	"I was also worried at first but our parents now consider us old enough to have these discussions. My parents listened to me, asked me a few questions and then agreed."	Tell me about a time when you were able to talk to your parents because your friends told you that parents now consider you old enough for such conversations.
B	"Let's practice, I'll act like your father and mother. We'll practice till you feel more sure about it."	Tell me about the last time your friends helped you prepare to talk to your father or mother about something.
C	"A peer champion gave me this flyer about how to talk to your parents, I followed that and there was no problem! I'll get it for you too."	Tell me about a time you learnt how to convince your parents about something from a person outside your peer group and family.
24	X was wondering what to say to Y and Z so that they allow him to get circumcised. What did X say that they agreed?	Have you been in this situation like X, where you did not know what to say to your parents so that they allow you to get circumcised? Do you know anyone who was earlier unsure of what to say to his parents but then managed to convince them to let him go for circumcision? What made you choose this option? Tell me about a time when you or someone you know went through something like this. Tell me a…
A	"I learnt about the importance of getting circumcised at a health session arranged by the clinic. I feel I should listen to the experts and go for it."	Tell me about a time when your parents allowed you to do something because it was suggested by an expert.
B	"I want to get circumcised and be clean. I am not scared of injections and I also learnt how to clean myself while healing."	Tell me about a time when you were able to get permission because you clearly told your parents why you wanted to do it and how you would manage.
C	"I want to get circumcised. It will be easier to take time off now than when I have a job and family to manage."	Tell me about a time when you convinced your parents to let you do something by telling them about the benefits of not delaying the task.
23	X was talking to his circumcised friend about his concerns of losing sensitivity and having reduced sexual pleasure. What did his friend say that made him feel better?	Have you been in this situation like X, where you were concerned about losing sensitivity and having reduced sexual pleasure? Tell me about it. Do you know anyone who had these concerns of losing sensitivity and having reduced sexual pleasure but still got circumcised? How did he manage these? Have you or someone you know been in a situation where you were not getting circumcised because you woul…
A	"Women see circumcised men as cleaner and healthier, hence more attractive."	Tell me about a time when you accepted some discomfort so that you would be more attractive to women.
B	"Don't you know women prefer circumcised men? They see us as being more caring and responsible towards others."	Tell me about a time when you accepted some discomfort because women prefer caring and responsible men.
C	"Do you know that circumcised men last longer in bed?"	Tell me about a time when you accepted some discomfort because it would lead to a better sexual experience.
25	X felt that he would be made fun of when he deals with pain, walks differently and wears a chitenge after circumcision. Which friend helped him overcome this feeling?	Have you been in this situation like X, where you thought that getting circumcised would be shameful? Tell me about it. Do you know anyone who managed his concerns around going for circumcision being shameful? Tell me about it. What made you choose this option? Tell me about a time when you or someone you know went through something like this. Tell me about the last time you felt shameful about s…
A	Bright said, “When I got circumcised, all the neighbors would tell me they were proud of me for protecting myself and the community from HIV.”	Tell me about a time when you did something without feeling ashamed because everyone in your community thinks it is something to be proud of.
B	Benson said, "I was also worried about it being shameful but it was actually not bad. I stayed at home for the first few days until the pain reduced, I could walk more normally and wear loose pants."	Tell me about a time when you did something because your friend reassured you that it would not be embarrassing and told you ways to manage.
C	Alick said, "I met new friends who had recently healed from circumcision. They helped me realise that anyone who was making fun was not appreciating what I had done for the community."	Tell me about a time when you did something because you were told that if anyone makes fun they are not appreciating your good deeds.
22	X wanted to get circumcised but he was feeling unsure of whether he was old enough to make a decision like this on his own. Which of the following made him feel that he is?	Have you been in a situation like X, where you felt you were not old enough to take the circumcision decision on your own? Tell me about it. Do you know anyone who did not feel he was old enough to take the circumcision decision on his own? How did he manage? What made you choose this option? Tell me about a time when you or someone you know went through something like this. Tell me about the fir…
A	X's friend said, "You thought of why you want to get circumcised, how you can get help in case of any problems and then decided to get circumcised."	Tell me about a time when you were able to make an important decision because you knew that you had thought about the benefits and ways to address any consequences.
B	X's elder brother reminded him, "You said circumcision is a step towards your goal of becoming a responsible man of the community."	Tell me about the time you set a goal for what you wanted in the future and worked towards it.
C	X's uncle said, "you have taken many other decisions and responsibilities on your own, why do you feel you can't take this?"	Tell me about the last time you felt unsure of a decision/responsibility but were able to manage it.
ACTIVELY ALIGNING (A+P-) - PARENTS
Context	Y and Z are the father and mother of X, a young man of your son’s age in your community. They talk to and meet other families in the community. Their son, X wants to get medically circumcised but Y and Z are unsure about it. Let’s try and get to understand if these situations below may change their mind. Imagine a person you know who reminds you of Y or Z, and answer these questions as that perso…
28	Y and Z did not want X to go for VMMC because none of the other men in the family were circumcised. Which of the following made them change their mind?	Have you been in this situation like Y or Z, where you did not want your son to get circumcised because other men in your family are not? Do you know anyone who agreed for their son to get circumcised even though none of the other men in their family were circumcised? What made them make this decision? What made you choose this option? Tell me about a time when you or someone you know went throug…
A	X said, "I am getting circumcised for my health. I will still follow all the traditions of our family and community."	Tell me about a time when you allowed your son to do something because you realised that it did not mean that he would not be a part of your family or community.
B	Community mobiliser said, "Times are not the same as when you were young. There are a lot of diseases now, you need to make the decision that is right today."	Tell me about a time when you made a decision for your son that was different from what has been practised in your family because times have changed.
C	Community mobilisers said, "Parents whose sons are circumcised are appreciated in our community for being good parents."	Tell me about a time when you agreed to something that was not done in your family in the past because you would be appreciated for it in the community.
26	Y and Z did not want X to get circumcised but X spoke to them to allow him. What did X say that they agreed?	Have you been in this situation like Y/Z, where your son tried to convince you to let him go for circumcision? Tell me about it. Do you know any parent whose son managed to convince them to let him go for circumcision? Tell me about it. What made you choose this option? Tell me about a time when you or someone you know went through something like this. Tell me about a time when you did not let yo…
A	"I learnt about the importance of getting circumcised at a health session arranged by the clinic. I feel I should listen to the experts and go for it."	Tell me about a time when you allowed your son to do something because he said it was suggested by an expert.
B	"I want to get circumcised and be clean. I am not scared of injections and I also learnt how to clean myself while healing."	Tell me about a time when you gave your son permission to do something because he clearly told you why he wanted to do it and how he would manage.
C	"I want to get circumcised. It will be easier to take time off now than when I have a job and family to manage."	Tell me about a time when your son convinced you to let him do something by telling you about the benefits of not delaying the task.
30	Y and Z felt that they would not be able to support X with circumcision as he was becoming older. Which of the following said by their friends made them feel better and consider getting X circumcised?	Have you been in this situation like Y/Z, where you felt you would not be able to support your son if he got circumcised? Tell me about it. Do you know anyone who felt they would not be able to support their son if he got circumcised but still allowed him to go for it? Tell me about it. What made you choose this option? Tell me about a time when you or someone you know went through something like…
A	"We would keep checking on our son and reminding him to clean the wound well and visit the clinic on time."	Tell me about a time when you realized that even helping your son in small ways is good enough.
B	"We learnt from parents of other circumcised adolescents how to support our son manage his feelings when he was in pain."	Tell me about a time when you were not being able to support your son but learnt how to from other parents.
C	"The healthcare providers told us that most adolescents of this age are able to manage wound care by themselves."	Tell me about a time when you were worried about not being able to help your son but felt better after learning that like others he would be able to take care of himself.
29	Y and Z believe that X is not involved with girls and would only be with the girl he marries. So they felt circumcision was not relevant for him. What did X do to convince them to allow him to get circumcised?	Have you been in this situation like Y/Z, where you felt circumcision was not relevant because your son is not involved with girls and would only be with the girl he marries? Do you know anyone who used to feel that circumcision was not relevant because their son was not involved with girls and would only be with the girl he marries but changed their mind? What made you choose this option? Tell m…
A	X said, "I want to get circumcised to have better hygiene and not have urinary tract infections."	Tell me about a time when you agreed on something because your son said that he wanted to do it for its benefits and to avoid problems in the future.
B	X asked a peer champion to talk to his parents who said, "Circumcision is similar to getting vaccinated, everyone should get it to protect themselves beforehand."	Tell me about a time when you agreed on something because it would protect your son from harm.
C	X said, "You know me well, I would not ask to get circumcised for any wrong reasons."	Tell me about a time when your worries around you son were removed when your son reminded you that you had taught him well and he would not do anything wrong.
27	X wants to get circumcised but Y and Z were unsure of whether he is old enough to make such a decision on his own. Which of the following made them feel that he is?	Have you been in a situation like Y/Z, where you felt like your son although 18 was not old enough to take the circumcision decision on his own? Tell me about it. Do you know anyone who felt their son although 18, was not old enough to take the circumcision decision on his own? What made them feel he was old enough? What made you choose this option? Tell me about a time when you or someone you kn…
A	X has learnt how to take care of himself and knows that if there is any problem, he can get help from the health providers.	Tell me about a time when you felt your son was old enough to make a decision on something because he had learnt how to do it as well as manage any challenges.
B	X feels that getting circumcised is his first step towards becoming a responsible man of the community.	Tell me about a time when you felt your son was old enough to make a decision on something because he could think of what he wants in the future and work towards it.
C	X said that I have taken many other decisions and responsibilities on my own, I can take this one too.	Tell me about a time when your son convinced you that he is old enough to make a decision because he has taken many decisions/responsibilities in the past.
ANTICIPATING - ADOLESCENTS
Context	X is a young man of your age from your community. Y and Z are his father and mother. He and his parents have decided that he should be circumcised but he hasn't gone to the clinic for the procedure yet. Let’s try and get to understand if these situations may encourage him to not delay and go for the procedure. Imagine a person you know who reminds you of X, and answer these questions as that pers…
31	X has decided to get circumcised. How did he make this decision?	Tell me about the time when it was decided that you would get circumcised. Who all were involved in that decision? How was the decision made?
A	X is now an adult so he made the decision on his own based on information from friends and the clinic.	Tell me about someone you know who decided on his own without consulting his parents because he can give consent on his own. Tell me about someone you know who decided to get circumcised even though his parents were not in favour of it.
B	X thought he would like to be circumcised so he approached his parents for their advice on the matter.	Tell me about someone you know who made the decision after discussing with his father or/and mother. Why did he discuss with them? What role did the parents play in the decision making?
C	Y and Z suggesed to X that he should get circumcised	Tell me about an 18-19 year old young man whose parents told him to get circumcised. How did that conversation go and how did he feel?
35	X was worried about something going wrong with his penis. Which of the following comfort him?	Have you been in this situation like X, where you were afraid of something going wrong with your penis due to circumcision? Tell me about it. Do you know anyone who was was afraid of something going wrong with his penis due to circumcision but managed to get over it and go for the procedure? Tell me about it. What made you choose this option? Tell me about a time when you or someone you know went…
A	Healthcare provider says, "Only your foreskin will be removed. The size or shape of your penis will not change, you will urinate in the same way and continue to get erections too. The procedure is done every month for hundreds of men in the community."	Tell me about the last time you felt better about doing something once your worst fears were indicated as false.
B	X is introduced to a group of circumcised boys and men who have done very well in football, found a girlfriend and become a father, all after having been circumcised.	Tell me about a time when you felt less worried about doing something after learning about the life and experiences of others who had done it.
C	Community health worker says, "In the last one month, there have been no adverse events reported from the clinic in our community."	Tell me about a time when you felt less worried to do something after finding out that many others around you had already done it and nothing had gone wrong.
34	X was worried about the pain that he would have to bear after the procedure. Which of the following made him feel better about being able to manage the pain?	Have you been in this situation like X, where you were worried about the pain that you will have to bear after getting circumcised? Tell me about it. Do you know anyone who was worried about the pain after the procedure but still stuck to his decision and got circumcised? Tell me about it. What made you choose this option? Tell me about a time when you or someone you know went through something l…
A	X's friend told him, "I avoided spending time with my girlfriend, watching or thinking about anything that would cause an erection. I would keep myself busy watching football."	Give me an example of a time when you made sure to avoid things that would cause you pain.
B	X's friend said, "I'll also get circumcised with you. We'll help each other take care and bear with the pain."	Tell me about the last time you were able to manage pain because you had support from your friends. Give me an example of a difficult time you were able to manage because you were not going through it alone, your friends were with you.
C	Healthcare provider said, "You can easily reduce the pain you feel by drinking plenty of water to urinate often."	Tell me about a time when you felt you could manage pain because you knew how to reduce it. Tell me about a time when you felt you could manage a difficult situation because you knew how to control it.
33	X had decided to get circumcised but after that he thought and spoke to others and felt it would be embarrassing. Which of the following made him not doubt his decision and go for the procedure?	Have you been in this situation like X, where you had doubts about your decision to get circumcised? Tell me about it. Do you know anyone who had doubts about his decision to get circumcised but finally went for the procedure? What made him go for the procedure? What made you choose this option? Tell me about a time when you or someone you know went through something like this. Tell me about a ti…
A	When he meets his friends he feels like he is not part of the group as they are all circumcised.	Tell me about a time when you did something to be similar to your peers and be part of your peer group.
B	His friends make fun of him, "You've still not gotten circumcised! We are all circumcised, even our younger brothers are getting circumcised."	Tell me about a time when you did something because your friends were making fun of you for not having done it.
C	He sees his friends praising another friend who got circumcised, "it is so cool that you got circumcised!"	Tell me about a time when you did something because you wanted your friends to think you were cool.
32	X was worried that getting circumcised would be a shameful experience. Which of the following information given by the community health worker made him feel better?	Have you been in this situation like X, where you felt that getting circumcised would be a shameful experience? Tell me about it. Do you know anyone who was worried that getting circumcised would be a shameful experience but still got circumcised. Tell me about it. What made you choose this option? Tell me about a time when you or someone you know went through something like this. Tell me about a…
A	"Although all providers are equally qualified, you can choose to not be circumcised by a female provider if that makes you uncomfortable."	Tell me about a time when you were uncomfortable interacting with a female health provider and managed to speak to a male provider instead. Tell me about a time when you were uncomfortable interacting with a woman for something and managed to interact with a man instead for the same purpose.
B	"You can visit the clinic and meet the healthcare providers before the day of the procedure and ask them any questions you have."	Tell me about a time when you felt you could do something which seemed embarrassing when you could prepare and get used to it.
C	"You can join a group of circumcised adolescents to hear about their experiences and discuss any concerns you have."	Tell me about a time when you felt you could do something that seemed embarrassing because you could discuss it with others who had already done it.
ANTICIPATING - PARENTS
Context	Y and Z are the father and mother of X, a young man of your son’s age in your community. They talk to and meet other families in the community. Together with their son X, they have decided that he should be circumcised but he hasn't gone for the procedure yet. Let’s try and get to understand if the situations below may encourage them to ensure X does not delay and goes for the procedure. Imagine …
37	Although Y and Z understand the benefits of circumcision for their son X, they were afraid that something may go wrong as a result of the procedure. Which of the following comforted them?	Have you been in this situation like Y/Z, where you had decided that your son should be circumcised but were afraid of something going wrong as a result of the procedure? Tell me about it. Do you know anyone who was afraid of something going wrong due to circumcision but still got their son circumcised? Tell me about it. What made you choose this option? Tell me about a time when you or someone y…
A	In your community, hundreds of young men like X have been happy to have gotten circumcised and continue to live a healthy life even today.	Tell me about the last time you felt less afraid of something going wrong in your son's life after hearing that it had gone well for most people.
B	Well-trained health care providers perform circumcision and do follow-up checks to ensure the penis heals well.	Tell me about the last time you felt comforted about your son doing something after hearing that he would be taken care of by experts.
C	Medical circumcision is a common procedure across the world and is only a removal of the foreskin. It has no impact on the young men's ability to father children.	Tell me about the last time you felt better about your son doing something after learning that it was common practice across the world. Tell me about the last time you felt better about your son doing something once your worst fears were indicated as false.
39	Although it was decided that X should go for circumcision, Y and Z were focussed on other commitments that seemed more important. What did someone say that made X's circumcision most important for them?	Have you been in this situation like Y/Z, where your son was not going for circumcision because other commitments seemed more important to you? Do you know anyone who gave more importance to their son's circumcision than their other commitments? What made you choose this option? Tell me about a time when you or someone you know went through something like this.
A	"Every day your son is losing the protection he deserves, ensure he goes for circumcision today!"	Tell me about a time when you encouraged your son to do something because you were concerned about him losing out if he did not.
B	"As your son grows older, it'll become more difficult for him to make the time to get circumcised. It will be easier to handle now."	Tell me about a time when you encouraged your son to do something because you knew it would be difficult to do it later.
C	"Many men in our community feel bad that their parents did not encourage them to not delay circumcision when they were younger."	Tell me about a time when you encouraged your son to do something because you did not want him to feel bad later that you did not advise him well.
38	X kept running away from the clinic. Which of the following did Y and Z say to help X overcome his fears?	Have you been in this situation like Y/Z, where your son had agreed to get circumcised but was afraid and not going through with it? Tell me about it? Do you know anyone whose son had agreed to get circumcised but was afraid and not going through with it? How did they manage? What made you choose this option? Tell me about a time when you or someone you know went through something like this. Tell…
A	"You are brave. You may be a little scared now but we are sure you will get over it and get circumcised as we decided."	Tell me about a time when you helped your son overcome his fears by telling him that you believed in him and his abilities.
B	"Go to the clinic and get information on the exact procedure before you book an appointment."	Tell me about a time you helped your son get over his fears about doing something by encouraging him to get information on what to expect.
C	"You already told your friends you are getting circumcised tomorrow. What will they think about you, if you don't?"	Tell me about a time you got your son to do something he was afraid of by making him think of what his friends would think if he did not.
36	X, Y and Z had decided that X would be circumcised but he did not go for the procedure. Y and Z also did not encourage X to stop delaying the procedure. Which of the following made circumcision urgent for Y and Z?	Have you been in this situation like Y/Z, where you did not say anything to your son who was not going for the procedure? Tell me about it. Do you know anyone who was earlier not telling their son to go for circumcision without delay but then felt it was urgent? Tell me about it. What made you choose this option? Tell me about a time when you or someone you know went through something like this.
A	They met the pastor from the church who asked, "Isn't X getting circumcised tomorrow? I am proud of you for not delaying it and getting him circumcised at the right time."	Tell me about a time when you did not let something related to your son get delayed because the pastor expected it to be done.
B	At a social gathering, other young men's parents were being praised, "You have done so much for our community's health by getting your sons circumcised."	Tell me about a time when something related to your son became urgent because all the other parents were being praised for it.
C	Neighbour said, "David, who is the same age as our sons has gotten HIV. His parents did not know but he used to play with girls."	Tell me about a time when you urgently made a decision for your son because you learnt about the possible negative outcomes of not doing it.
40	X is getting circumcised. How was this decision made?	Tell me about the time when it was decided that your son would get circumcised. Who all were involved in that decision? How was the decision made?
A	X is now an adult so he made the decision on his own based on information from friends and the clinic.	Tell me about someone you know whose son decided on his own without consulting his parents because he could give consent on his own. Tell me about someone you know whose son decided to get circumcised even though his parents were not in favour of it.
B	X thought he would like to be circumcised so he approached Y and Z for their advice on the matter.	Tell me about someone you know whose son decided to get circumcised after discussing with them. Why did he discuss with them? What role did they play in the decision making?
C	Y and Z suggesed to X that he should get circumcised.	Tell me about someone who told their 18-19 year old son to get circumcised. How did that conversation go?
NOT ADVOCATING - ADOLESCENTS
Context	X is a young man of your age from your community. Y and Z are his father and mother. Recently, he got medically circumcised at the community clinic. He may or may not tell other young men about this but he does not encourage or support them to get circumcised. Let’s try and get to understand if these situations may make him change his mind and start encouraging others to get circumcised. Imagine …
41	X did not encourage others to get circumcised. His friends A, B and C were discussing why they do. Who's reason made X think about telling others to get circumcised?	Have you been in this situation like X, where you did not encourage other boys to get circumcised? Tell me about it. Do you know anyone who used to hesitate from telling others to go for circumcision but then started doing it. What made him change? What made you choose this option? Tell me about a time when you or someone you know went through something like this. Tell me about a time when you di…
A	A said, "As a best friend, it is my responsibility to encourage my friend to make the right decision."	Give me an example of a time when you encouraged a friend to make the right decision because you felt it was your responsibility to help him.
B	B said, "Don't you know, out of 5 men of our age, 4 of them are champions of medical circumcision?"	Tell me about the last time you did something because most of the boys around you were doing it.
C	C said, "If my friend fell sick because he was not circumcised, it would be as painful for me as my own sickness."	Tell me about a time when you convinced your friend to do something because you care about them.
42	X recently got circumcised and believes other young men should go for it too but he did not know how to talk to them. Which of the following helped X encourage others?	Have you been in this situation like X, where you did not know how to talk to others about going for circumcision? Tell me about it. Do you know anyone who was unsure of how to talk to others about going for circumcision but now promotes circumcision? How did this change happen? What made you choose this option? Tell me about a time when you or someone you know went through something like this. T…
A	On his last follow-up visit at the clinic, he is given flyers and asked to distribute them among his friends.	Tell me about the last time you shared information from the clinic or school or any other institution with your friends.
B	Peer champions introduce him to a group of young men already talking about circumcision in the community and encourage him to join them.	Tell me about a time when you joined a group of young men encouraging others in the community to do something.
C	The church invites all circumcised young men to talk to their peers about their experience of getting circumcised.	Give me an example of a time when you spoke about something that matters to you at a church group or gathering.
44	On his last follow-up visit to the clinic, X was being asked to help other young men in the community who are planning to get circumcised. Which of the following did he say yes to?	What made you choose this option? Tell me about a time when you or someone you know went through something like this. Tell me about your time of being part of any group or program.
A	X was asked to join a program where he would be a friend to a young man they introduce him to. He would help him with everything, from deciding to get circumcised to going for the procedure.	Tell me about a time when you helped someone make a decision and then do what they had decided to do. Tell me about a time when you stayed with your friend at all times because he was doing something new or something he was afraid of. Or tell me about a time someone else did this for you.
B	X was asked to join a group where circumcised young men tell other young men what it is like to get circumcised.	Tell me about a time when you helped others do something by sharing your experiences with them.
C	X was asked to join a program where he would learn how to help his friends to get circumcised.	Tell me about a time when you learned or got advice on how to help your friend from someone or somewhere.
45	X got circumcised but was hiding it from his friends. Which among the following made him change his mind and talk to his friends about circumcision?	Have you been in this situation like X, where you were uncomfortable about telling others that you had gotten circumcised? Tell me about it. Do you know anyone who was earlier uncomfortable about telling others that he was circumcised but now promotes circumcision? How did this change happen? What made you choose this option? Tell me about a time when you or someone you know went through somethin…
A	All the circumcised young men are considered as the heroes and role models of their groups.	Tell me about a time when you did something because you wanted to be seen as a hero among your friends.
B	Being circumcised is something to be proud of, why would you hide this from your friends? Don't you want them to know how brave and smart you are and learn from you?	Tell me about a time when you stopped hiding something about yourself because you realized you should be proud of it. What helped you realize this?
C	You can choose who among your friends you want to speak to and encourage.	Tell me about a time when you felt more comfortable to talk about something because you could choose who to talk to.
43	X had gone to the clinic for his last follow up after the circumcision procedure. Which of the following made him feel good about his decision and experience of being circumcised.	Have you been in this situation like X, where you did not feel good about having gotten circumcised? Do you know anyone who was not feeling good about having gotten circumcised? What made him feel better about it? What made you choose this option? Tell me about a time when you or someone you know went through something like this. Tell me about a time when you were happy about an important decisio…
A	The healthcare provider gave him a certificate that said, "thank you for taking care of yourself and the community."	Tell me about a time when you felt good about doing something because someone appreciated you or thanked you.
B	The healthcare provider said, "we care about you and want you to always be happy and healthy. You can come back any time you have any problem and we will try our best to help."	Tell me about a time when you felt good about going to the clinic because they showed that they cared and would help you.
C	After completing the physical check-up, the healthcare provider asked him, "how do you feel about getting circumcised? Is there anything we can help you with to make sure you feel good?"	Tell me about a time when you felt good about choosing something because you were asked for your feedback. Give me an example of a time when the healthcare provider asked you if something was worrying you. How did that make you feel?
NOT ADVOCATING - PARENTS
Context	Y and Z are the father and mother of X, a young man of your son’s age in your community. They talk to and meet other families in the community. Their son X has been recently medically circumcised. They may or may not disclose this to others in the community but they do not encourage any family for medical circumcision. Let’s try and get to understand if these situations may make them change their…
46	Y and Z did not tell other parents and young men that they should go for circumcision. Friends of Y and Z were talking about why they do. Who's reason made Y and Z think about promoting circumcision of young men?	Have you been in this situation like Y/Z, where you did not encourage other parents or boys to get the boy circumcised? Tell me about it. Do you know anyone who used to hesitate from promoting circumcision for young men but then started doing it. What made him change? What made you choose this option? Tell me about a time when you or someone you know went through something like this. Tell me abou…
A	"Everyone in the community looks up to those who encourage others to get circumcised, they are like role models!"	Tell me about a time when you did something as a father/mother because your role model/hero had done it.
B	"Our family was helped a lot by the peer champions, community health workers and healthcare providers. It is our responsibility to support them too in return."	Tell me about a time when you did something as a father/mother because others had helped you and so you wanted to do the same.
C	"The other young men in the church group are as important to me as my own son, I wish well for them too."	Give me an example of something you did as a father/mother because you care about the other families in your communities.
47	A health provider spoke to Y and Z and asked them to start encouraging other young men and their parents to consider circumcision too. Which of the following convinced Y and Z to start encouraging others?	What made you choose this option? Tell me about a time when you or someone you know went through something like this.
A	"The more number of men who can increase their protection from HIV, the greater the protection for the entire community from HIV."	Do you know anyone who talked about circumcision for this reason? What did they tell you about their motivation? How did that make you feel? Tell me about the last time you did something because you felt it was your responsibility towards the community.
B	"The one getting circumcised is not the only one protected, in turn we all get protected. By asking other young men to get circumcised, you will be increasing all of our protection from infections and diseases."	Tell me about a time when you did something because it would help not only your family but many others in the community.
C	"All the parents who support others to get circumcised are recognized by the clinic as champions in the neighborhood health meetings."	Tell me about a time when you or someone you know was rewarded for doing something for the community.
49	Y and Z wanted to help other young men to get circumcised but they were not sure of how to do so. Which of the following did they find helpful?	Have you been in this situation like Y/Z, where you did not know how to help other boys to get circumcised? Tell me about it. Tell me about it. Do you know anyone who started helping other boys and their families to go for circumcision once he got support to help them? Tell me about it. What made you choose this option? Tell me about a time when you or someone you know went through something like…
A	Youth spaces asked them to speak to families where either the young man or his parents are not sure about circumcision and so not going for circumcision.	Tell me about a time when you helped other parents make a decision on their son's health.
B	On their last follow-up visit at the clinic, they were given flyers and asked to distribute them in the community.	Tell me about the last time you shared information from a healthcare provider or clinic with others in the community.
C	Church asked them to share their experience to encourage other families during the sunday service.	Give me an example of a time when you spoke about something that matters to you as a father/mother at a church group or gathering.
50	Y and Z felt uncomfortable about telling others that their son had been circumcised because they were not sure what others would say. Which of the following helped them feel better?	Have you been in this situation like Y/Z, where you were uncomfortable about telling others that your son was circumcised? Tell me about it. Do you know anyone who was earlier uncomfortable about telling others that his son was circumcised but now promotes circumcision? How did this change happen? What made you choose this option? Tell me about a time when you or someone you know went through som…
A	At a community gathering, they heard a lot of the fathers and mothers saying, "yes, my son recently got circumcised, I am so proud of him."	Tell me about a time when you stopped hiding something you had done as a parent because others around you were proud of having made the same decision.
B	Health Provider said, "You can choose who among your friends you want to speak to and encourage to get their sons circumcised."	Tell me about a time when you felt more comfortable to talk about something because you could choose who to talk to.
C	Community health worker said, "In our community, we always think about others as much as ourselves. By hiding that your son is circumcised, you are not doing your duty of helping others."	Tell me about a time when you did something because you felt it is your responsibility towards the community. Tell me about a time when you did something because the community expected you to.
48	X is getting circumcised. How was this decision made?	Tell me about the time when it was decided that your son would get circumcised. Who all were involved in that decision? How was the decision made?
A	X is now an adult so he made the decision on his own based on information from friends and the clinic.	Tell me about someone you know whose son decided on his own without consulting his parents because he could give consent on his own. Tell me about someone you know whose son decided to get circumcised even though his parents were not in favour of it.
B	X thought he would like to be circumcised so he approached Y and Z for their advice on the matter.	Tell me about someone you know whose son decided to get circumcised after discussing with them. Why did he discuss with them? What role did they play in the decision making?
C	Y and Z suggesed to X that he should get circumcised.	Tell me about someone who told their 18-19 year old son to get circumcised. How did that conversation go?

## Sheet: 18-19 Results
								NOT INTENDING										ACTIVELY ALIGNING (A-P+)										ACTIVELY ALIGNING (A+P-)										ANTICIPATING										NOT ADVOCATING
								YM					Parents					YM					Parents					YM					Parents					YM					Parents					YM
							SCENARIO	1	2	3	4	5	6	7	8	9	10	11	12	13	14	15	16	17	18	19	20	21	22	23	24	25	26	27	28	29	30	31	32	33	34	35	36	37	38	39	40	41	42
Location	Respondent type	Age	Classification into Parenting styles	Journey Stage	Schooling status	Respondent number	Living Situation
Lusaka Province	FATHER	19	Authoritative	Not Intending	Out of school	R1	live alone						A	B	B	C	C
Lusaka Province	MOTHER	18	Authoritative	Not Intending	In school	R2	live with friends						C	C	C	B	B
Lusaka Province	MOTHER	19	Authoritative	Not Intending	In school	R3	Live with parents						C	C	C	C	C
Lusaka Province	FATHER	18	Permissive	Not Intending	Out of school	R4	Live with parents						A	C	C	C	C
Lusaka Province	MOTHER	19	Authoritative	Not Intending	Out of school	R5	live with guardians						C	B	C	C	C
Lusaka Province	FATHER	19	Authoritative	Not Intending	Out of school	R6	live with guardians						B	A	C	C	C
Western Province	FATHER	18	Authoritative	Not Intending	In school	R1	Live with parents						C	C	B	C	A
Western Province	FATHER	19	Authoritative	Not Intending	Out of school	R2	live alone						B	C	B	B	C
Western Province	FATHER	18	Authoritative	Not Intending	In school	R3	Live with parents						C	A	A	A	B
Western Province	MOTHER	19	Authoritative	Not Intending	Out of school	R4	Live with parents						C	A	C	A	A
Western Province	MOTHER	19	Authoritative	Not Intending	Out of school	R5	live alone						C	A	B	A	B
Western Province	MOTHER	18	Authoritative	Not Intending	Out of school	R6	Live with parents						C	A	-	C	A
Western Province	YM	18	Authoritative	Not Intending	Out of school	R1	live with friends	B	C	B	C	C
Western Province	YM	19	Authoritative	Not Intending	Out of school	R2	live with friends	C	A	A	B	C
Western Province	YM	19	Authoritative	Not Intending	In school	R3	Live with parents	A	C	C	B	C
Western Province	YM	19	Authoritative	Not Intending	Out of school	R4	Live with parents	B	B	A	C	C
Western Province	YM	18	Authoritative	Not Intending	In school	R5	Live with parents	C	C	B	C	C
Lusaka Province	YM	19	Authoritative	Not Intending	Out of school	R1	live alone	A	A	B	B	B
Lusaka Province	YM	19	Authoritative	Not Intending	Out of school	R2	live with friends	A	C	C	B	A
Lusaka Province	YM	18	Authoritarian	Not Intending	Out of school	R3	Live with parents	B	C	B	B	A
Lusaka Province	YM	19	Authoritative	Not Intending	Out of school	R4	live with guardians	B	A	B	C	B
Lusaka Province	YM	19	Authoritative	Not Intending	In school	R5	Live with parents	B	C	B	C	B
Western Province	YM	19	Authoritative	A+P-	Out of school	R1	live with friends																					B	B	A	C	C
Western Province	YM	19	Authoritative	A+P-	Out of school	R2	live with friends																					B	C	A	C	C
Western Province	YM	18	Authoritative	A+P-	Out of school	R3	Live with parents																					A	B	A	B	C
Western Province	YM	18	Authoritative	A+P-	Out of school	R4	Live with parents																					B	B	A	B	A
Western Province	YM	18	Authoritative	A+P-	Out of school	R5	Live with parents																					A	B	B	B	A
Lusaka Province	YM	18	Not applicable	A+P-	In school	R1	live alone																					C	B	B	A	A
Lusaka Province	YM	19	Authoritative	A+P-	Out of school	R2	live with friends																					A	B	B	A	A
Lusaka Province	YM	19	Authoritative	A+P-	Out of school	R3	live with guardians																					C	B	B	A	B
Lusaka Province	YM	18	Authoritative	A+P-	In school	R4	live with guardians																					B	C	B	A	A
Lusaka Province	YM	19	Authoritative	A+P-	In school	R5	Live with parents																					C	C	B	C	B
Western Province	FATHER	18	Authoritative	A+P-	Out of school	R1	Live with parents																										A	A	B	A	B
Western Province	FATHER	19	Authoritative	A+P-	Out of school	R2	live alone																										B	A	C	A	C
Western Province	FATHER	19	Authoritative	A+P-	Out of school	R3	Live with parents																										A	A	B	B	C
Western Province	MOTHER	18	Authoritative	A+P-	In school	R4	Live with parents																										C	C	B	A	A
Western Province	MOTHER	19	Authoritative	A+P-	In school	R5	Live with parents																										B	B	C	A	A
Western Province	MOTHER	19	Authoritative	A+P-	Out of school	R6	live alone																										C	A	B	B	C
Lusaka Province	FATHER	18	Authoritative	A+P-	In school	R1	live in school/boarding house/college																										A	A	A	B	A
Lusaka Province	FATHER	18	Authoritative	A+P-	Out of school	R2	Live with parents																										A	A	B	B	A
Lusaka Province	FATHER	18	Authoritative	A+P-	Out of school	R3	Live with parents																										A	A	A	B	A
Lusaka Province	MOTHER	18	Not applicable	A+P-	In school	R4	live with friends																										A	A	B	B	A
Lusaka Province	MOTHER	18	Authoritative	A+P-	In school	R5	Live with parents																										B	A	C	B	A
Lusaka Province	MOTHER	19	Authoritative	A+P-	In school	R6	Live with parents																										B	A	B	B	C
Western Province	FATHER	18	Authoritative	A-P+	In school	R1	Live with parents																B	B	B	B	C
Western Province	FATHER	19	Authoritative	A-P+	In school	R2	Live with parents																C	C	B	B	A
Western Province	FATHER	19	Authoritative	A-P+	Out of school	R3	live alone																B	C	B	C	A
Western Province	MOTHER	19	Authoritative	A-P+	Out of school	R4	live alone																A	B	B	A	C
Western Province	MOTHER	18	Authoritative	A-P+	In school	R5	Live with parents																C	B	B	A	B
Western Province	MOTHER	19	Authoritative	A-P+	In school	R6	live with guardians																C	A	C	C	A
Western Province	YM	19	Authoritative	A-P+	Out of school	R1	live alone											B	B	C	A	B
Western Province	YM	19	Authoritative	A-P+	Out of school	R2	live alone											A	B	B	C	A
Western Province	YM	19	Authoritative	A-P+	Out of school	R3	Live with parents											A	A	B	A	A
Western Province	YM	19	Authoritative	A-P+	Out of school	R4	Live with parents											A	A	B	A	A
Western Province	YM	18	Authoritative	A-P+	In school	R5	Live with parents											B	C	A	C	C
Lusaka Province	YM	19	Authoritative	A-P+	Out of school	R1	live with friends											B	C	C	A	B
Lusaka Province	YM	19	Authoritative	A-P+	In school	R2	live with friends											C	B	A	A	C
Lusaka Province	YM	19	Authoritative	A-P+	Out of school	R3	Live with parents											C	B	A	C	B
Lusaka Province	YM	19	Authoritative	A-P+	Out of school	R4	Live with parents											C	B	C	C	C
Lusaka Province	YM	19	Authoritative	A-P+	In school	R5	live with guardians											A	C	A	B	A
Lusaka Province	FATHER	18	Authoritative	A-P+	Out of school	R1	live with friends																C	B	A	A	A
Lusaka Province	FATHER	19	Not applicable	A-P+	In school	R2	Live with parents																C	A	C	A	A
Lusaka Province	FATHER	18	Authoritative	A-P+	Out of school	R3	Live with parents																C	A	A	A	A
Lusaka Province	MOTHER	19	Authoritative	A-P+	Out of school	R4	live with friends																C	A	A	A	B
Lusaka Province	MOTHER	19	Authoritative	A-P+	Out of school	R5	Live with parents																C	A	A	C	A
Lusaka Province	MOTHER	18	Authoritative	A-P+	In school	R6	Live with parents																C	A	A	A	A
Lusaka Province	YM	19	Authoritative	Anticipating	Out of school	R1	live with guardians																															A	C	C	C	A
Lusaka Province	YM	18	Authoritative	Anticipating	Out of school	R2	live with guardians																															A	B	A	C	A
Lusaka Province	YM	18	Authoritative	Anticipating	In school	R3	live alone																															C	A	C	A	A
Lusaka Province	YM	19	Not applicable	Anticipating	In school	R4	live with guardians																															B	C	C	A	A
Lusaka Province	YM	18	Authoritative	Anticipating	Out of school	R5	live in school/boarding house/college																															B	A	B	B	A
Western Province	FATHER	19	Authoritative	Anticipating	Out of school	R1	live alone																																				C	B	B	A	C
Western Province	FATHER	18	Authoritative	Anticipating	Out of school	R2	Live with parents																																				C	B	B	B	A
Western Province	FATHER	18	Authoritative	Anticipating	Out of school	R3	Live with parents																																				C	A	C	B	A
Western Province	MOTHER	18	Authoritative	Anticipating	Out of school	R4	live alone																																				B	A	B	C	A
Western Province	MOTHER	19	Authoritative	Anticipating	Out of school	R5	Live with parents																																				C	B	B	B	B
Western Province	MOTHER	19	Authoritative	Anticipating	Out of school	R6	Live with parents																																				C	C	B	B	C
Lusaka Province	FATHER	18	Authoritative	Anticipating	Out of school	R1	live alone																																				B	C	B	B	A
Lusaka Province	FATHER	18	Authoritative	Anticipating	In school	R2	live with guardians																																				B	A	B	A	C
Lusaka Province	FATHER	19	Authoritative	Anticipating	Out of school	R3	Live with parents																																				A	A	A	A	A
Lusaka Province	MOTHER	18	Authoritative	Anticipating	In school	R4	live with friends																																				B	B	A	C	A
Lusaka Province	MOTHER	19	Authoritative	Anticipating	Out of school	R5	Live with parents																																				B	C	B	B	A
Lusaka Province	MOTHER	19	Permissive	Anticipating	In school	R6	Live with parents																																				C	C	A	A	A
Western Province	YM	19	Authoritative	Anticipating	Out of school	R1	live alone																															B	C	C	A	C
Western Province	YM	19	Authoritative	Anticipating	Out of school	R2	live alone																															B	C	C	B	C
Western Province	YM	18	Authoritative	Anticipating	Out of school	R3	Live with parents																															B	A	C	B	B
Western Province	YM	19	Authoritative	Anticipating	Out of school	R4	Live with parents																															B	C	C	A	C
Western Province	YM	18	Authoritative	Anticipating	In school	R5	Live with parents																															A	C	C	B	A
Lusaka Province	FATHER	19	Authoritative	Not Advocating	Out of school	R1	live with friends
Lusaka Province	MOTHER	19	Authoritative	Not Advocating	Out of school	R2	live with friends
Lusaka Province	FATHER	19	Authoritative	Not Advocating	In school	R3	Live with parents
Lusaka Province	MOTHER	18	Not applicable	Not Advocating	Out of school	R4	Live with parents
Lusaka Province	FATHER	18	Authoritative	Not Advocating	Out of school	R5	Live with parents
Lusaka Province	MOTHER	19	Authoritative	Not Advocating	In school	R6	Live with parents
Western Province	YM	19	Authoritative	Not Advocating	In school	R1	live alone																																									A	A
Western Province	YM	19	Authoritative	Not Advocating	In school	R2	live alone																																									A	A
Western Province	YM	18	Authoritative	Not Advocating	In school	R3	Live with parents																																									C	A
Western Province	YM	18	Authoritative	Not Advocating	Out of school	R4	Live with parents																																									A	A
Western Province	YM	19	Authoritative	Not Advocating	Out of school	R5	Live with parents																																									C	B
Lusaka Province	YM	19	Permissive	Not Advocating	Out of school	R1	live with friends																																									A	B
Lusaka Province	YM	18	Authoritative	Not Advocating	Out of school	R2	live alone																																									A	A
Lusaka Province	YM	19	Authoritative	Not Advocating	In school	R3	Live with parents																																									A	A
Lusaka Province	YM	18	Authoritative	Not Advocating	Out of school	R4	Live with parents																																									A	B
Lusaka Province	YM	19	Not applicable	Not Advocating	Out of school	R5	Live with parents																																									C	B
Western Province	FATHER	18	Authoritative	Not Advocating	In school	R1	Live with parents
Western Province	FATHER	19	Authoritative	Not Advocating	Out of school	R2	Live with parents
Western Province	FATHER	19	Authoritative	Not Advocating	Out of school	R3	live alone
Western Province	MOTHER	18	Authoritative	Not Advocating	Out of school	R4	live alone
Western Province	MOTHER	18	Authoritative	Not Advocating	Out of school	R5	Live with parents
Western Province	MOTHER	18	Authoritative	Not Advocating	Out of school	R6	Live with parents
	How many respondents answered A/B/C for each scenario? Which scenario was chosen the most (in green) and the least (in Red)? (-) means that the dummy scenario was not covered with them or the data has not been recorded for some reason.						A	3	3	2	0	2	2	5	1	3	3	4	2	4	5	4	1	6	5	7	8	3	0	4	4	5	6	10	2	4	7	3	3	1	4	6	1	4	3	4	8	7	6
							B	5	1	6	5	3	2	2	4	2	3	3	5	3	1	3	2	4	5	2	2	4	7	6	3	2	4	1	7	8	1	6	1	1	4	1	5	4	8	6	1	0	4
							C	2	6	2	5	5	8	5	6	7	6	3	3	3	4	3	9	2	2	3	2	3	3	0	3	3	2	1	3	0	4	1	6	8	2	3	6	4	1	2	3	3	0
							-	0	0	0	0	0	0	0	1	0	0	0	0	0	0	0	0	0	0	0	0	0	0	0	0	0	0	0	0	0	0	0	0	0	0	0	0	0	0	0	0	0	0
							live with friends
							live alone
	How many respondents who live with friends or live alone answered A/B/C for each scenario? Which scenario was chosen the most (in green) and the least (in Red)? (-) means that the dummy scenario was not covered with them or the data has not been recorded for some reason.						A	2	2	1	0	1	1	1	0	1	0	1	0	1	3	1	1	1	2	3	2	1	0	2	2	2	1	3	0	1	1	0	1	0	2	1	0	1	1	1	3	4	3
							B	1	0	2	3	1	1	1	3	2	2	2	3	1	0	2	1	2	2	0	1	2	3	2	0	0	1	0	2	2	0	2	0	0	1	0	3	2	3	1	0	0	1
							C	1	2	1	1	2	2	2	1	1	2	1	1	2	1	1	2	1	0	1	1	1	1	0	2	2	1	0	1	0	2	1	2	3	0	2	1	1	0	2	1	0	0
							-	0	0	0	0	0	0	0	0	0	0	0	0	0	0	0	0	0	0	0	0	0	0	0	0	0	0	0	0	0	0	0	0	0	0	0	0	0	0	0	0	0	0
							live in school/boarding house/college
							live with guardians
							Live with parents
	How many respondents who live with parents, guardians or at boarding answered A/B/C for each scenario? Which scenario was chosen the most (in green) and the least (in Red)? (-) means that the dummy scenario was not covered with them or the data has not been recorded for some reason.						A	1	1	1	0	1	1	4	1	2	3	3	2	3	2	3	0	5	3	4	6	2	0	2	2	3	5	7	2	3	6	3	2	1	2	5	1	3	2	3	5	3	3
							B	4	1	4	2	2	1	1	1	0	1	1	2	2	1	1	1	2	3	2	1	2	4	4	3	2	3	1	5	6	1	4	1	1	3	1	2	2	5	5	1	0	3
							C	1	4	1	4	3	6	3	5	6	4	2	2	1	3	2	7	1	2	2	1	2	2	0	1	1	1	1	2	0	2	0	4	5	2	1	5	3	1	0	2	3	0
							-	0	0	0	0	0	0	0	1	0	0	0	0	0	0	0	0	0	0	0	0	0	0	0	0	0	0	0	0	0	0	0	0	0	0	0	0	0	0	0	0	0	0
[truncated: 24 more columns]
